# Supplementary material for: Transcriptome analysis of sevoflurane exposure effects at the different brain regions
Source: PLoS One. 2020 Dec 15;15(12):e0236771. doi: 10.1371/journal.pone.0236771 (PMC7737892; doi:10.1371/journal.pone.0236771)
Supplement: S1 Table — Log2 (read counts per million +4) of all the genes of all parts of the brain from the RNAseq analysis data by iDEP91 are shown. (XLSX) [file pone.0236771.s004.xlsx]

## Sheet: S1 Table
S1 Table			Gene expression (log2 read counts per millon + 4)
	Row-names	Symbol	MPFC_control	MPFC_sev	Striatum_con	Striatum_sev	Hypothalamus_con	Hypothalamus_sev	Hippocampus_con	Hippocampus_sev
	ENSMUSG00000000001	Gnai3	7.57732	7.46294	7.65251	7.52134	7.6161	7.75733	7.85144	7.8432
	ENSMUSG00000000028	Cdc45	3.53096	3.36435	3.71545	3.28906	3.62841	3.55071	3.72133	4.27696
	ENSMUSG00000000037	Scml2	4.13929	4.50786	3.72039	3.72197	4.7934	5.03622	3.39679	4.23246
	ENSMUSG00000000056	Narf	8.21851	7.96975	8.52671	8.29471	7.87603	7.54195	8.5983	8.14952
	ENSMUSG00000000058	Cav2	7.56034	7.19081	6.08233	6.22038	6.41325	6.5573	6.43814	6.67678
	ENSMUSG00000000078	Klf6	8.91921	8.74804	7.67068	7.87831	7.96548	8.23041	7.97381	8.30234
	ENSMUSG00000000085	Scmh1	8.92014	8.9557	9.52372	9.41442	8.54709	8.46242	8.19788	8.63559
	ENSMUSG00000000088	Cox5a	8.51338	8.21169	8.66565	8.53586	8.61057	8.69434	8.42713	8.53542
	ENSMUSG00000000093	Tbx2	4.36748	4.53243	4.8087	4.49036	4.74761	4.48789	5.29204	4.50946
	ENSMUSG00000000120	Ngfr	3.18204	3.00177	3.79983	3.8231	5.91853	5.13632	4.60121	3.84903
	ENSMUSG00000000125	Wnt3	4.13408	4.10251	5.24428	5.25262	5.76277	6.17615	4.6924	5.59734
	ENSMUSG00000000126	Wnt9a	7.05171	7.27712	5.11223	5.17414	4.4458	3.86374	5.13469	4.22771
	ENSMUSG00000000127	Fer	8.24553	8.15261	8.19606	8.21564	8.10134	8.14738	8.0437	8.15427
	ENSMUSG00000000131	Xpo6	9.91909	9.98481	9.70211	9.8091	9.80405	9.73578	9.82931	9.84355
	ENSMUSG00000000134	Tfe3	8.28292	8.40437	8.33265	8.37113	8.36439	8.17364	8.28104	8.24171
	ENSMUSG00000000142	Axin2	8.31825	8.16043	8.17013	8.05287	8.57439	8.2798	8.44181	8.11885
	ENSMUSG00000000148	Brat1	7.71538	7.81003	7.56228	7.84465	7.46864	7.47677	7.94252	7.79304
	ENSMUSG00000000149	Gna12	9.0892	9.24048	9.92902	9.90715	9.78453	9.67048	10.1913	10.1665
	ENSMUSG00000000167	Pih1d2	4.2992	4.03918	3.46499	3.83587	4.83246	4.71121	3.49392	4.53858
	ENSMUSG00000000168	Dlat	9.36621	9.29617	9.21321	9.36688	9.37462	9.42603	9.90762	9.92298
	ENSMUSG00000000171	Sdhd	7.85174	7.83866	7.81117	7.8844	7.93506	7.92381	7.91289	8.02027
	ENSMUSG00000000182	Fgf23	2.83431	3.10527	3.02041	3.63314	3.49955	3.5157	2.74691	2.528
	ENSMUSG00000000184	Ccnd2	9.98577	9.72541	10.5857	10.5723	7.84613	7.94791	10.5481	10.2219
	ENSMUSG00000000194	Gpr107	8.94338	8.96699	8.86334	8.72279	8.90175	8.85428	8.80277	8.84928
	ENSMUSG00000000197	Nalcn	10.3702	10.3062	10.5603	10.577	10.8789	10.8119	10.1638	10.3244
	ENSMUSG00000000202	Btbd17	6.40982	6.68792	7.19042	7.0972	6.93802	6.69612	7.59341	6.88988
	ENSMUSG00000000214	Th	3.78559	4.6383	5.26695	4.96912	7.20762	7.48892	3.47327	3.36292
	ENSMUSG00000000223	Drp2	9.84399	9.7601	9.71803	9.64875	9.20071	9.17355	9.34839	9.58887
	ENSMUSG00000000244	Tspan32	3.07221	4.11182	3.0073	3.11832	3.52716	3.72882	3.37306	3.48717
	ENSMUSG00000000247	Lhx2	8.85359	8.7122	8.12017	8.072	5.95963	5.84726	9.95865	9.62039
	ENSMUSG00000000253	Gmpr	7.03121	7.33015	8.33553	8.41241	7.48339	7.29281	8.56665	8.40891
	ENSMUSG00000000263	Glra1	2.68604	2.77822	2.32908	2.96594	7.42467	7.66082	2.66832	2
	ENSMUSG00000000266	Mid2	7.94832	7.78428	8.33425	8.42857	8.75611	8.82172	7.42282	7.65183
	ENSMUSG00000000275	Trim25	5.77004	5.67359	5.96028	5.62202	6.08901	6.29432	6.16138	5.37695
	ENSMUSG00000000276	Dgke	9.97489	10.0476	9.49153	9.60314	9.40937	9.59397	9.82306	9.81067
	ENSMUSG00000000278	Scpep1	6.62257	6.52989	6.04136	5.65536	7.00563	6.9035	6.47035	6.08687
	ENSMUSG00000000282	Mnt	8.50406	8.62498	7.7627	8.00216	8.60772	8.55986	8.74609	8.73251
	ENSMUSG00000000290	Itgb2	5.21163	5.1895	5.7097	5.4788	5.07236	4.93237	5.37771	5.3485
	ENSMUSG00000000295	Hddc2	5.95472	6.07686	5.83169	6.06732	6.54866	6.69533	6.27693	6.51123
	ENSMUSG00000000296	Tpd52l1	6.55472	6.46399	7.89939	7.93116	7.15047	7.22108	6.52755	6.77723
	ENSMUSG00000000301	Pemt	3.45329	3.59493	2.45879	2.89006	3.57153	3.30217	2.7222	3.83546
	ENSMUSG00000000303	Cdh1	3.69097	3.44641	2.28763	2.33949	2.65521	2.55588	2.70916	2.99784
	ENSMUSG00000000305	Cdh4	8.61098	8.62913	8.46449	8.48353	9.18841	9.4001	7.06984	7.27492
	ENSMUSG00000000308	Ckmt1	10.1994	10.2234	9.95549	9.96836	10.3421	10.2728	10.297	10.3431
	ENSMUSG00000000317	Bcl6b	4.14917	4.71579	3.16173	4.3409	4.34524	4.95803	3.65095	4.63444
	ENSMUSG00000000320	Alox12	3.12704	2.731	2.6068	2.85543	3.0039	2.70999	3.16306	2.71295
	ENSMUSG00000000325	Arvcf	8.56117	8.72909	8.22401	8.3217	9.06806	8.96158	8.98599	8.72794
	ENSMUSG00000000326	Comt	9.00795	9.02167	9.30038	9.42615	8.66191	8.63098	8.89983	8.99065
	ENSMUSG00000000339	Rtca	7.48347	7.58069	7.6281	7.70081	7.44319	7.4972	7.51666	7.60032
	ENSMUSG00000000340	Dbt	6.88896	6.7155	7.24502	7.26353	7.1469	7.18829	7.01808	7.1094
	ENSMUSG00000000346	Dazap2	8.84131	8.74439	8.84024	8.70769	8.59617	8.59963	8.64637	8.77733
	ENSMUSG00000000355	Mcts1	6.90545	6.72792	6.83501	6.86665	6.9874	7.13597	7.19287	7.20982
	ENSMUSG00000000359	Rem1	2.29477	2.8758	2.7742	2.9999	3.85429	3.20803	2.9518	2.33521
	ENSMUSG00000000365	Rnf17	3.98677	3.61124	4.6966	4.10328	3.67058	3.21725	3.81049	4.0287
	ENSMUSG00000000374	Trappc10	10.1682	10.0753	10.0767	10.1467	9.91212	9.91083	10.1999	10.1723
	ENSMUSG00000000378	Ccm2	7.90989	7.94734	9.43435	9.41858	7.8954	7.71303	8.06135	8.11252
	ENSMUSG00000000384	Tbrg4	7.4499	7.43205	7.45917	7.50621	7.48151	7.35653	7.48249	7.74109
	ENSMUSG00000000392	Fap	4.73404	4.52455	4.13224	4.08346	2.35931	2.90752	2.69772	2.60369
	ENSMUSG00000000399	Ndufa9	8.22601	8.25603	8.45389	8.4042	8.38716	8.38921	8.45572	8.4526
	ENSMUSG00000000402	Egfl6	3.01722	3.20169	3.75897	3.53799	5.25999	4.99525	3.49645	4.2586
	ENSMUSG00000000409	Lck	3.21893	3.62364	3.92772	3.95331	4.18665	4.31231	4.25454	3.26222
	ENSMUSG00000000416	Cttnbp2	10.6387	10.2298	11.3638	10.8589	9.20564	9.08408	11.1884	11.0242
	ENSMUSG00000000420	Galnt1	8.48366	8.40843	8.7182	8.64052	8.94655	9.05611	8.84586	8.69129
	ENSMUSG00000000439	Mkrn2	8.57536	8.52515	8.78772	8.86707	8.57078	8.48517	8.42615	8.46388
	ENSMUSG00000000440	Pparg	5.0661	5.03661	4.02105	4.25557	3.04543	2.5641	4.07925	3.42952
	ENSMUSG00000000441	Raf1	8.75693	8.78773	9.00291	9.06689	8.68058	8.58055	9.09884	8.96458
	ENSMUSG00000000486	Sept1	3.55609	4.11106	4.43305	4.63799	4.62263	4.38249	3.99681	4.38525
	ENSMUSG00000000489	Pdgfb	8.37437	8.4956	7.55605	7.78678	6.69367	6.68687	8.21927	8.19064
	ENSMUSG00000000530	Acvrl1	6.0529	6.80029	8.39666	8.62144	6.06332	6.52174	6.51961	7.02808
	ENSMUSG00000000531	Grasp	8.79848	8.92895	8.76535	8.88716	5.75648	6.26943	9.33071	8.82043
	ENSMUSG00000000532	Acvr1b	10.1725	10.3197	9.95287	10.2143	9.5647	9.64843	9.86963	9.93341
	ENSMUSG00000000538	Tom1l2	11.3435	11.3998	11.0057	11.0158	10.9899	10.9094	11.2652	11.2908
	ENSMUSG00000000552	Zfp385a	7.99673	8.16192	8.53597	8.67948	8.6162	8.5984	7.9966	7.79157
	ENSMUSG00000000555	Itga5	4.97961	5.38975	8.38323	8.19126	4.58568	5.38585	4.4699	4.96141
	ENSMUSG00000000560	Gabra2	10.2792	9.91711	10.2499	10.0948	10.1946	10.2528	10.4866	10.7266
	ENSMUSG00000000561	Wdr77	8.32665	8.18261	7.8494	7.84871	8.23165	8.35071	8.23664	8.08741
	ENSMUSG00000000562	Adora3	3.15579	3.10972	3.30198	3.34357	3.16873	2.63375	3.77074	2.10806
	ENSMUSG00000000563	Atp5f1	9.40991	9.288	9.68312	9.48274	9.61875	9.78117	9.7179	9.60703
	ENSMUSG00000000567	Sox9	8.27043	7.96558	8.59325	8.54088	8.89208	8.78509	9.04623	8.68642
	ENSMUSG00000000568	Hnrnpd	9.79289	9.58694	9.99605	9.97634	10.1014	10.3191	9.25899	9.63052
	ENSMUSG00000000579	Dynlt1c	4.96753	5.1052	4.36976	3.53738	7.09847	6.57202	3.74863	4.37808
	ENSMUSG00000000581	C1d	7.15082	6.94497	7.31137	7.39245	7.69036	7.77325	7.00221	7.40003
	ENSMUSG00000000594	Gm2a	8.31287	8.33386	8.48418	8.4292	8.77311	8.80964	8.43659	8.68998
	ENSMUSG00000000600	Krit1	9.6711	9.4107	9.63273	9.45912	9.26298	9.11355	9.01099	9.00831
	ENSMUSG00000000605	Clcn4	10.3732	10.3134	10.2813	10.2692	9.75833	9.72475	10.5438	10.529
	ENSMUSG00000000627	Sema4f	8.58739	8.57003	8.00601	8.09346	8.64253	8.44246	8.97498	8.87583
	ENSMUSG00000000628	Hk2	5.97067	5.83386	5.45488	5.12391	5.48887	5.53272	6.09185	6.08987
	ENSMUSG00000000631	Myo18a	11.3296	11.3751	11.5143	11.6182	10.9652	10.93	11.5778	11.4157
	ENSMUSG00000000632	Sez6	11.0083	11.3023	12.3205	12.3905	9.58616	9.67676	10.8861	10.908
	ENSMUSG00000000686	Abhd15	4.10452	4.97382	3.92976	5.1399	4.46976	4.96603	4.8901	5.38789
	ENSMUSG00000000693	Loxl3	5.11926	5.28221	4.85488	5.23648	5.39485	5.27098	5.53546	5.22869
	ENSMUSG00000000708	Kat2b	6.83411	6.72221	8.21045	8.14366	7.62299	7.44878	7.26728	7.25401
	ENSMUSG00000000711	Rab5b	10.0133	9.97009	9.8562	9.79783	9.93198	9.93304	9.90848	9.957
	ENSMUSG00000000724	Cryba1	2.75526	3.11042	3.05374	3.49019	3.46814	2.99475	3.08338	2.77313
	ENSMUSG00000000732	Icosl	4.21023	4.43261	4.69964	5.16644	5.65432	5.98371	6.7467	6.96407
	ENSMUSG00000000738	Spg7	8.22907	8.11092	8.23408	8.0726	8.13593	8.11645	8.47869	8.34938
	ENSMUSG00000000739	Sult5a1	2.32014	2.23927	2.23822	2.43035	2.1133	2.22445	3.60862	3.6445
	ENSMUSG00000000740	Rpl13	10.0903	10.1552	10.5317	10.6519	10.635	10.5849	11.1393	10.8491
	ENSMUSG00000000743	Chmp1a	8.99071	9.10423	8.81906	8.74741	8.46306	8.47324	9.51771	9.35082
	ENSMUSG00000000751	Rpa1	7.96897	7.94317	7.81824	7.9447	8.17848	8.15476	8.65188	8.72663
	ENSMUSG00000000753	Serpinf1	5.4355	5.03087	4.92004	4.99879	6.57745	6.54884	5.92667	6.43625
	ENSMUSG00000000759	Tubgcp3	8.56654	8.70838	8.63335	8.54002	8.98279	8.94211	8.58158	8.63876
	ENSMUSG00000000766	Oprm1	5.62537	5.69752	7.23173	7.17613	7.84994	7.4922	4.19025	4.88393
	ENSMUSG00000000776	Polr3d	6.95657	6.96248	7.11607	7.20057	7.41774	7.43831	7.28482	7.11832
	ENSMUSG00000000782	Tcf7	4.57879	4.70689	6.69583	6.23815	4.75201	4.93835	4.82535	5.07551
	ENSMUSG00000000787	Ddx3x	10.4558	10.2688	10.5133	10.3725	10.5636	10.6986	10.1364	10.5673
	ENSMUSG00000000791	Il12rb1	2.70401	3.27079	4.07536	4.15214	3.64351	4.03309	3.63221	3.85665
	ENSMUSG00000000792	Slc5a5	6.90912	7.15741	5.48712	5.64509	7.48491	7.47582	7.54983	7.27425
	ENSMUSG00000000794	Kcnn3	8.60228	8.77776	9.94542	9.93725	9.28087	9.17503	8.24717	8.28391
	ENSMUSG00000000804	Usp32	11.2142	10.926	10.8228	10.6319	10.6937	10.6924	10.5112	10.604
	ENSMUSG00000000805	Car4	7.30603	7.3962	6.13559	5.60966	5.72245	5.48754	7.7589	7.60273
	ENSMUSG00000000811	Txnrd3	5.02818	5.1065	4.32501	4.18133	5.94584	6.07045	4.77668	5.24637
	ENSMUSG00000000823	Zfp512b	9.69588	10.0002	9.86886	10.0436	9.402	9.61822	9.9035	9.97668
	ENSMUSG00000000826	Dnajc5	11.6077	11.5112	11.3808	11.3757	11.3943	11.4326	11.4029	11.4418
	ENSMUSG00000000827	Tpd52l2	8.0392	8.00656	8.09073	8.05966	8.30129	8.35066	8.26223	8.17492
	ENSMUSG00000000838	Fmr1	9.30512	8.90455	9.11774	8.98697	8.41578	8.38194	8.63118	8.85686
	ENSMUSG00000000861	Bcl11a	9.92528	9.90425	10.1095	10.0524	8.2246	8.06484	10.4424	10.341
	ENSMUSG00000000876	Pxmp4	6.79612	6.71753	6.35831	6.7064	6.23185	6.27836	6.39778	6.44045
	ENSMUSG00000000881	Dlg3	10.682	10.6214	10.6434	10.6412	9.69794	9.68631	10.8652	10.8563
	ENSMUSG00000000884	Gnb1l	4.87239	5.2093	4.35674	4.59927	4.73389	4.90916	4.37388	4.70735
	ENSMUSG00000000901	Mmp11	3.56357	3.3611	3.61927	3.76799	4.89521	4.35415	3.54963	3.86739
	ENSMUSG00000000902	Smarcb1	8.90643	8.94574	9.21196	9.14895	8.9504	8.96774	9.02688	9.23121
	ENSMUSG00000000915	Hip1r	9.49492	9.66608	9.84993	9.80779	9.66689	9.70949	9.7283	9.442
	ENSMUSG00000000916	Nsun5	6.44909	6.74721	6.26915	6.27225	6.21536	6.30535	6.74041	6.55488
	ENSMUSG00000000934	Top1mt	6.71122	6.66659	6.61537	6.69805	7.7046	7.54323	7.44728	7.32479
	ENSMUSG00000000948	Gm38393	9.33788	9.09233	8.76455	8.96517	9.12354	9.18016	8.21827	8.51683
	ENSMUSG00000000957	Mmp14	6.07112	5.96793	6.15399	6.05535	7.02711	7.04519	6.71474	6.77926
	ENSMUSG00000000958	Slc7a7	3.82492	3.95901	4.18302	3.86192	3.91653	3.88444	3.83951	3.54838
	ENSMUSG00000000959	Oxa1l	8.00027	8.12264	8.18039	8.09203	8.16499	8.26142	7.76016	8.09566
	ENSMUSG00000000976	Heatr6	7.71118	7.77188	8.16104	7.92626	7.9852	7.77202	7.93427	7.79854
	ENSMUSG00000001014	Icam4	2.68329	2.71215	2.20698	2.48103	2.41936	2.41841	2.82915	2.76496
	ENSMUSG00000001016	Ilf2	8.65281	8.69872	8.62383	8.74396	8.65779	8.75844	8.56883	8.65119
	ENSMUSG00000001017	Chtop	9.64403	9.52306	10.0216	10.0096	9.47825	9.51673	9.90057	9.7291
	ENSMUSG00000001018	Snapin	7.86543	7.95826	8.03448	8.16103	8.27796	8.38866	7.67429	7.86696
	ENSMUSG00000001025	S100a6	5.02069	4.80216	4.97376	4.88358	4.49289	4.49651	4.74969	4.44228
	ENSMUSG00000001029	Icam2	3.41908	3.86674	3.74762	3.65499	3.97969	4.05121	3.02496	4.18688
	ENSMUSG00000001034	Mapk7	7.24752	7.60601	6.84981	6.95729	7.12229	6.88045	7.79813	7.76014
	ENSMUSG00000001036	Epn2	10.3424	10.2643	10.4859	10.3845	9.88504	9.80747	10.7826	10.696
	ENSMUSG00000001039	B9d1	6.08492	6.12036	6.04761	6.13095	6.61583	6.46773	6.06867	6.34163
	ENSMUSG00000001052	Sec24b	9.33287	9.19299	9.12998	9.0744	9.37669	9.40018	8.85631	8.6911
	ENSMUSG00000001053	N4bp3	6.81703	7.43537	6.52662	7.14139	5.84833	5.81925	7.21736	7.05927
	ENSMUSG00000001054	Rmnd5b	8.32615	8.47269	8.34696	8.39608	7.10824	7.10688	8.3537	8.42585
	ENSMUSG00000001056	Nhp2	6.96264	7.20846	7.36047	7.69254	6.02925	6.32374	6.93638	7.42054
	ENSMUSG00000001062	Vps9d1	9.05959	9.11308	8.76623	8.89401	8.40269	8.37002	9.05536	9.02527
	ENSMUSG00000001065	Zfp276	7.56861	7.60652	7.93062	7.99954	7.73815	7.78099	8.22107	8.16081
	ENSMUSG00000001082	Mfsd10	6.812	7.0921	6.37838	6.63273	7.00498	6.8344	6.71389	6.72503
	ENSMUSG00000001089	Luzp1	9.75859	9.42487	10.0525	9.79765	9.95924	9.79079	10.4928	10.4478
	ENSMUSG00000001098	Kctd10	8.52847	8.58707	8.36304	8.44487	8.70953	8.73278	8.74131	8.7477
	ENSMUSG00000001100	Poldip2	8.86122	8.95083	8.59345	8.83709	8.87153	8.70706	9.27288	9.20993
	ENSMUSG00000001103	Sebox	4.83188	5.07246	3.55002	3.84737	2.19634	2.24951	4.80181	5.32091
	ENSMUSG00000001105	Ift20	7.65633	7.45629	7.70142	7.76908	7.4321	7.57463	7.48307	7.97304
	ENSMUSG00000001119	Col6a1	9.38625	9.94517	9.63598	9.82949	6.20136	6.13677	8.59257	8.4159
	ENSMUSG00000001120	Pcbp3	8.10252	8.29577	7.93731	8.04452	7.88591	8.03855	8.07087	8.17423
	ENSMUSG00000001123	Lgals9	4.454	4.49476	4.39207	4.45707	4.34379	4.54729	4.51055	4.95029
	ENSMUSG00000001127	Araf	9.34431	9.30781	9.56166	9.52185	10.155	10.2493	9.21079	9.36841
	ENSMUSG00000001128	Cfp	5.93312	5.73018	5.7639	5.72225	5.92347	5.47329	6.08312	5.49468
	ENSMUSG00000001134	Uxt	4.52072	4.68367	4.33959	4.54059	3.76774	4.21115	3.88488	4.60149
	ENSMUSG00000001138	Cnnm3	8.07069	8.22867	7.97697	7.98881	8.44503	8.29755	8.63611	8.35929
	ENSMUSG00000001143	Lman2l	8.68904	8.69609	8.4969	8.56166	8.72874	8.60943	9.13151	8.96049
	ENSMUSG00000001150	Mcm3ap	9.56485	9.49438	9.84147	9.66898	9.26467	9.15518	9.63599	9.5678
	ENSMUSG00000001151	Pcnt	8.9713	9.05433	9.24369	9.15618	9.28778	9.19335	9.4115	9.36011
	ENSMUSG00000001156	Mxd1	8.04266	8.11068	8.81911	9.08693	7.72078	7.76197	7.85693	7.88237
	ENSMUSG00000001157	Gmcl1	7.87829	8.03337	8.08613	8.30618	7.66826	7.74985	7.76959	7.78044
	ENSMUSG00000001158	Snrnp27	6.88198	6.83201	7.36983	7.04685	7.46699	7.51865	7.09252	6.99941
	ENSMUSG00000001166	Oas1c	3.17009	3.59695	3.41726	2.95836	3.51948	3.90827	2.95797	2.43873
	ENSMUSG00000001173	Ocrl	9.51255	9.40009	9.39163	9.32506	9.90999	9.98542	9.02533	9.37548
	ENSMUSG00000001175	Calm1	14.6082	14.4888	14.3834	14.3934	13.4231	13.4282	14.2872	14.423
	ENSMUSG00000001211	Agpat3	10.8962	10.8778	10.9343	10.9158	10.8319	10.77	11.0372	10.954
	ENSMUSG00000001225	Slc26a3	2.39721	2.43807	2.19216	2.74674	3.38705	3.57015	3.29075	2.19624
	ENSMUSG00000001227	Sema6b	10.0944	10.4727	10.1825	10.4301	9.94605	9.82555	11.1563	10.8416
	ENSMUSG00000001228	Uhrf1	3.47128	3.51097	4.8617	4.08521	3.51592	4.06181	3.04101	4.37342
	ENSMUSG00000001229	Dpp9	9.6009	9.54704	9.44665	9.42275	9.13581	8.95701	9.50085	9.57135
	ENSMUSG00000001240	Ramp2	6.03303	5.88924	6.01384	5.73515	5.89595	5.82157	7.58262	7.33419
	ENSMUSG00000001247	Lsr	5.34507	5.02989	5.36791	5.13283	5.35454	5.397	5.90649	5.883
	ENSMUSG00000001248	Gramd1a	9.73031	9.83556	9.61594	9.62706	9.95975	9.75771	10.0149	9.88951
	ENSMUSG00000001249	Hpn	3.32349	4.37546	3.37755	3.81159	3.41694	3.13347	3.56815	3.61307
	ENSMUSG00000001260	Gabrg1	7.30342	6.9724	6.83278	6.86098	9.45024	9.46686	6.56969	6.98478
	ENSMUSG00000001270	Ckb	12.3177	12.4633	13.5017	13.5471	12.5423	12.4215	12.7922	12.6756
	ENSMUSG00000001280	Sp1	8.57051	8.41204	8.77651	8.75787	8.91919	8.91646	8.00498	8.38476
	ENSMUSG00000001281	Itgb7	2.61444	3.08656	2.91196	2.69354	3.05883	3.15438	3.15437	3.21076
	ENSMUSG00000001285	Myg1	7.09438	7.09994	7.37606	7.1861	7.57044	7.48866	7.40446	7.62785
	ENSMUSG00000001288	Rarg	5.8893	6.33664	6.77569	7.33073	6.27407	6.11595	6.43892	6.16738
	ENSMUSG00000001289	Pfdn5	8.98014	8.90987	9.10973	9.13516	9.29744	9.30203	9.05211	9.1389
	ENSMUSG00000001300	Efnb2	9.75507	9.49332	9.87038	9.89501	8.35656	7.94121	9.08485	8.51408
	ENSMUSG00000001305	Rrp15	6.50971	6.41656	6.52894	6.44223	6.50221	6.56138	6.25221	6.19054
	ENSMUSG00000001313	Rnd2	7.72197	7.79077	8.60222	8.76242	9.12517	9.12299	8.41791	8.12071
	ENSMUSG00000001323	Srr	9.86723	9.81689	9.84706	9.7578	8.86418	8.86563	9.4973	9.67376
	ENSMUSG00000001333	Sync	4.65344	4.8627	3.69433	3.93366	4.84874	4.7876	3.38102	3.69122
	ENSMUSG00000001334	Fndc5	7.96393	8.0658	8.94535	8.78309	8.66313	8.46146	9.55689	9.35892
	ENSMUSG00000001349	Cnn1	3.04099	3.14249	3.04945	2.64399	3.44711	3.21935	2.61706	3.94224
	ENSMUSG00000001366	Fbxo9	8.74565	8.63113	8.73661	8.60627	9.14033	9.11013	9.23135	9.0398
	ENSMUSG00000001376	Vps50	9.05129	8.83552	8.95611	8.85148	8.36054	8.38943	8.57049	8.98012
	ENSMUSG00000001380	Hars	8.80503	8.6835	8.66296	8.59426	9.04051	9.10699	8.73979	8.88672
	ENSMUSG00000001383	Zmat2	9.57054	9.45365	9.57083	9.47502	9.2371	9.452	9.82847	9.68942
	ENSMUSG00000001403	Ube2c	2.39721	2.22272	3.61229	3.56105	2.42817	2.70564	2.36618	2.33765
	ENSMUSG00000001415	Smg5	9.50341	9.63086	10.3651	10.7864	9.37147	9.43095	9.46658	9.26819
	ENSMUSG00000001416	Cct3	9.06554	8.87497	9.47366	9.27877	9.64846	9.71853	9.46325	9.46788
	ENSMUSG00000001418	Glmp	7.54949	7.53765	7.6684	7.45535	7.35595	7.22607	7.77217	7.68334
	ENSMUSG00000001419	Mef2d	11.0218	11.1119	10.9623	11.0916	10.1479	10.1353	11.1375	10.9432
	ENSMUSG00000001424	Snd1	9.5653	9.61252	9.64974	9.72306	9.90375	9.81641	10.4066	10.224
	ENSMUSG00000001435	Col18a1	4.95148	5.36405	5.10328	5.13417	7.25781	7.28074	5.87018	5.90934
	ENSMUSG00000001436	Slc19a1	6.81812	6.87851	6.64181	6.58887	6.67406	6.67737	6.60486	6.70134
	ENSMUSG00000001440	Kpnb1	10.6569	10.5255	10.7117	10.6693	10.7359	10.8108	10.7102	10.7154
	ENSMUSG00000001441	Npepps	10.2807	10.1533	10.3822	10.3171	10.286	10.172	10.3086	10.2553
	ENSMUSG00000001445	Mrpl10	8.06356	8.08731	7.97391	8.11312	8.26896	8.23095	8.20451	8.46061
	ENSMUSG00000001467	Cyp51	8.94343	8.79931	8.6155	8.61243	9.13427	9.3103	8.55086	8.72112
	ENSMUSG00000001472	Tcf25	11.9217	11.9947	11.6042	11.6518	11.9793	11.9689	11.8429	11.8929
	ENSMUSG00000001473	Tubb6	5.30604	5.92669	4.94284	5.74954	6.03583	6.46191	5.88033	6.17126
	ENSMUSG00000001482	Def8	8.43199	8.50008	8.46085	8.35676	8.54228	8.51104	8.73192	8.48118
	ENSMUSG00000001496	Nkx2-1	2.10945	2.48305	5.09873	5.09961	6.86816	6.75146	2.34463	3.23743
	ENSMUSG00000001504	Irx2	2.10208	2	2.102	2.1179	4.66008	4.4659	2.36855	2
	ENSMUSG00000001506	Col1a1	6.14975	6.06924	5.41572	4.94026	5.75322	5.54829	7.22073	6.61174
	ENSMUSG00000001507	Itga3	7.29752	7.74501	6.70481	7.08542	9.0264	9.05833	7.5381	7.54676
	ENSMUSG00000001517	Foxm1	3.66632	4.0202	5.04664	4.41309	4.6869	4.43318	5.03912	4.07122
	ENSMUSG00000001518	Itfg2	7.13356	7.16655	7.49215	7.35661	8.42715	8.27615	7.17795	7.40508
	ENSMUSG00000001520	Nrip2	6.79307	7.22055	6.02561	6.40927	8.65634	8.59551	7.64703	7.80102
	ENSMUSG00000001521	Tulp3	7.65709	7.71916	7.62129	7.36762	7.92795	7.67262	7.92121	7.87988
	ENSMUSG00000001524	Gtf2h4	6.35286	6.52541	6.4021	6.1597	6.12645	6.08675	7.04836	6.60179
	ENSMUSG00000001525	Tubb5	11.7741	11.8576	11.2024	11.182	11.5753	11.4959	11.2956	11.3982
	ENSMUSG00000001542	Ell2	8.08964	7.96478	8.50682	7.89865	7.46234	7.7147	7.5693	7.76275
	ENSMUSG00000001552	Jup	8.59822	8.98037	9.08598	9.0363	8.24902	8.1545	8.31078	8.3953
	ENSMUSG00000001555	Fkbp10	5.22684	4.98541	5.10951	5.26018	5.77609	5.83195	5.69244	5.46466
	ENSMUSG00000001558	Klhl10	4.25561	5.01638	4.22697	4.72436	4.17127	4.34841	2.96193	2.85579
	ENSMUSG00000001569	Nom1	7.91166	7.70935	8.11319	8.16511	8.24406	8.27229	8.43964	8.16467
	ENSMUSG00000001576	Ergic1	9.92717	9.90448	9.70596	9.63373	9.9242	9.8728	9.51085	9.52296
	ENSMUSG00000001588	Acap1	2.10153	2.11963	3.01273	3.16642	3.95646	4.1026	2.73693	3.18935
	ENSMUSG00000001627	Ifrd1	7.95882	7.57151	7.59849	7.54931	6.91747	7.40693	7.71689	7.89402
	ENSMUSG00000001630	Stk38l	7.89317	7.66654	7.7405	7.65118	7.68316	7.59658	7.67074	7.5701
	ENSMUSG00000001632	Brpf1	8.59381	8.71708	8.6827	8.64397	8.40369	8.32872	9.10666	9.14178
	ENSMUSG00000001642	Akr1b3	7.69431	7.72478	7.84084	7.71603	7.80522	7.7305	7.49471	7.66681
	ENSMUSG00000001663	Gstt1	5.24059	5.57618	4.11116	4.01297	5.76245	5.8218	4.56124	4.39827
	ENSMUSG00000001665	Gstt3	3.57467	3.60226	3.27271	3.86777	4.68008	4.90776	3.84352	3.29994
	ENSMUSG00000001666	Ddt	6.39337	6.40809	6.57529	6.63901	7.05798	7.10123	6.8316	6.76225
	ENSMUSG00000001672	Marveld3	2.90564	3.01695	3.94225	3.56413	3.89721	4.0764	2.89943	2.19624
	ENSMUSG00000001674	Ddx18	7.36112	7.11171	7.71539	7.52418	7.62441	7.66361	7.94841	7.73212
	ENSMUSG00000001687	Ubl3	9.95729	9.84321	11.1454	11.0833	10.1248	10.0258	10.9954	10.7375
	ENSMUSG00000001700	Gramd3	6.54223	6.22683	7.0439	6.95942	6.73786	6.49234	7.2299	6.87921
	ENSMUSG00000001707	Eef1e1	6.84465	6.4188	6.47505	6.43082	7.26134	7.15778	6.5596	6.64333
	ENSMUSG00000001729	Akt1	10.0476	10.1987	10.1754	10.2602	10.1161	10.0968	10.5862	10.4138
	ENSMUSG00000001739	Cldn15	2.39684	2.11963	2.50113	2.60863	2	2.63375	2	3.10416
	ENSMUSG00000001741	Il16	4.9036	5.27708	5.34835	5.82095	4.76053	5.17753	9.24145	9.35239
	ENSMUSG00000001750	Tcirg1	6.21591	6.1866	6.63771	6.15554	7.04997	6.95879	6.88422	6.17119
	ENSMUSG00000001751	Naglu	5.65235	5.87591	5.29695	6.00077	5.7597	5.89651	5.58934	6.02442
	ENSMUSG00000001755	Coasy	7.34362	7.33453	6.95754	6.69503	7.42304	7.50857	7.53079	7.42484
	ENSMUSG00000001761	Smo	6.33246	6.14323	6.58422	6.54863	7.9853	7.8791	7.80798	7.67096
	ENSMUSG00000001763	Tspan33	7.43039	7.54158	6.12433	6.36997	8.09773	8.06562	7.87177	7.5326
	ENSMUSG00000001767	Crnkl1	7.57478	7.41013	7.86038	7.58066	7.75036	7.8055	7.47386	7.40706
	ENSMUSG00000001768	Rin2	8.20457	7.9634	8.29676	8.08256	8.47483	8.4504	8.48452	8.42939
	ENSMUSG00000001773	Folh1	5.17704	5.28838	5.70663	5.43044	6.70734	6.62436	5.68828	5.55137
	ENSMUSG00000001774	Chordc1	9.08967	8.61763	9.16577	8.56166	9.29817	8.91155	8.61021	8.65029
	ENSMUSG00000001783	Rtcb	8.76166	8.73777	8.93415	8.72365	9.38858	9.46582	8.89672	8.83749
	ENSMUSG00000001785	Pwp1	6.84578	6.7797	7.19943	7.16508	7.07776	7.06625	6.55391	6.74907
	ENSMUSG00000001786	Fbxo7	8.60276	8.63486	8.91563	8.93272	8.64664	8.74198	7.93116	8.14927
	ENSMUSG00000001794	Capns1	9.14174	9.24768	8.76606	8.80877	9.55208	9.60174	9.15918	9.39729
	ENSMUSG00000001802	Lrp3	9.56219	9.77587	9.38674	9.48383	9.6641	9.66738	10.1612	9.93116
	ENSMUSG00000001827	Folr1	2	2	2.20698	2.57723	2.95701	3.34901	4.42096	3.79144
	ENSMUSG00000001829	Clpb	9.1832	9.21905	9.34294	9.33875	9.08527	8.93749	9.29842	9.22649
	ENSMUSG00000001833	Sept7	11.5052	11.2736	11.4416	11.2426	10.8861	10.977	10.7685	10.9781
	ENSMUSG00000001844	Zdhhc4	6.85041	7.09655	6.85209	6.89249	6.73696	6.8639	7.00376	6.93102
	ENSMUSG00000001847	Rac1	10.5507	10.5696	10.5426	10.4867	10.4311	10.4501	10.79	10.7913
	ENSMUSG00000001855	Nup214	9.13377	9.24756	9.2238	9.13493	9.11907	9.20844	9.03565	9.05149
	ENSMUSG00000001864	Aif1l	4.54383	4.30217	6.00021	5.64261	5.71398	5.46383	5.78116	5.68581
	ENSMUSG00000001870	Ltbp1	7.00637	6.71401	6.23553	6.07779	6.07621	5.68053	6.55597	6.30136
	ENSMUSG00000001891	Ugp2	8.52817	8.33184	8.86687	8.74496	8.37617	8.4086	8.42513	8.57829
	ENSMUSG00000001901	Kcnh6	5.07696	5.58088	4.27602	4.65973	5.52112	5.77899	3.73904	4.3848
	ENSMUSG00000001909	Trmt1	8.83481	8.87394	8.63202	8.63109	8.45179	8.40487	9.03179	8.80242
	ENSMUSG00000001910	Nacc1	10.1	10.2062	10.145	10.1381	9.88422	9.79616	10.334	10.3356
	ENSMUSG00000001911	Nfix	11.4514	11.5666	10.233	10.3451	10.0858	10.1137	12.1766	11.9061
	ENSMUSG00000001918	Slc1a5	4.48483	4.01011	4.42082	4.42673	4.60671	4.73981	4.30742	4.3553
	ENSMUSG00000001924	Uba1	11.3093	11.3255	11.1141	11.0488	11.175	11.2052	11.4624	11.4769
	ENSMUSG00000001930	Vwf	6.6504	6.66203	7.22488	7.13554	6.85724	6.47162	7.35589	7.36259
	ENSMUSG00000001942	Siae	7.34083	7.1534	7.64937	7.83107	7.40934	7.27478	6.90801	7.03773
	ENSMUSG00000001943	Vsig2	5.63487	5.86434	5.89615	5.49893	3.76146	4.24707	5.97526	5.90715
	ENSMUSG00000001946	Esam	6.19271	6.52135	6.62543	6.7837	6.01436	6.22687	6.66364	6.87499
	ENSMUSG00000001948	Spa17	3.57197	3.10029	4.23831	4.03105	5.08418	5.30945	3.12431	3.40659
	ENSMUSG00000001962	Fam50a	6.9387	7.11008	6.79348	6.85377	7.20502	7.3131	7.31387	7.09182
	ENSMUSG00000001964	Emd	7.16171	7.25281	6.90954	6.85362	7.06515	7.44285	6.51185	7.01704
	ENSMUSG00000001983	Taco1	5.89926	5.95462	6.17224	6.03377	6.06319	6.05083	6.50324	6.2956
	ENSMUSG00000001985	Grik3	10.9435	11.1748	10.6858	10.7602	10.4068	10.361	9.17783	9.0106
	ENSMUSG00000001986	Gria3	11.8272	11.6678	11.2887	11.2879	9.81391	9.93283	10.7613	10.989
	ENSMUSG00000001988	Npas1	6.64355	6.9306	4.65908	5.09741	5.40524	5.47388	7.02783	7.22633
	ENSMUSG00000001995	Sipa1l2	9.15465	9.13042	8.69617	8.60164	9.90934	9.80655	10.4129	10.1683
	ENSMUSG00000001998	Ap4e1	7.50515	7.26646	7.28574	7.21488	7.1846	7.28177	7.07687	7.07419
	ENSMUSG00000001999	Blvra	5.75945	5.89497	6.15115	6.03707	6.41983	6.1999	6.0815	5.94227
	ENSMUSG00000002006	Pdzd4	10.2683	10.3326	10.4758	10.4914	10.0834	10.0458	10.496	10.3184
	ENSMUSG00000002007	Srpk3	5.14514	5.17538	5.32541	5.32746	5.59373	5.27663	5.11565	4.96748
	ENSMUSG00000002010	Idh3g	9.2386	9.18047	9.10662	9.11497	9.31628	9.31196	9.37012	9.51309
	ENSMUSG00000002012	Pnck	8.31364	8.42351	7.37119	7.3191	9.80265	9.76249	8.64076	8.62161
	ENSMUSG00000002014	Ssr4	7.42364	7.43625	7.34175	7.3867	7.77545	7.83552	7.14893	7.10192
	ENSMUSG00000002015	Bcap31	8.09793	7.83457	8.05185	7.9441	8.57239	8.50992	8.28986	8.49201
	ENSMUSG00000002017	Fam98a	7.7198	7.70604	7.45833	7.31021	7.62848	7.50793	7.47748	7.55427
	ENSMUSG00000002020	Ltbp2	2.96966	3.26136	3.64147	4.06205	3.97276	3.70474	2.36855	3.36838
	ENSMUSG00000002028	Kmt2a	12.0709	11.9414	12.0874	11.8494	12.1953	12.106	11.7372	11.7938
	ENSMUSG00000002031	Ift46	7.69312	7.95351	7.42704	7.67178	8.1598	8.2991	7.72044	7.90174
	ENSMUSG00000002032	Tmem25	8.32378	8.54094	7.09262	7.18476	8.40036	8.32296	8.23554	8.42045
	ENSMUSG00000002043	Trappc6a	4.45691	5.12705	4.46008	5.07726	4.67432	4.90064	4.98724	4.97558
	ENSMUSG00000002052	Supt6	10.7595	10.7009	10.9901	10.8924	10.9262	11.0606	11.1819	11.2522
	ENSMUSG00000002055	Spag5	7.62497	7.40783	5.34924	4.58543	6.5799	6.66179	5.96271	5.83152
	ENSMUSG00000002058	Unc119	6.64782	6.77956	5.60666	5.55181	7.30665	7.5493	6.42706	6.82127
	ENSMUSG00000002059	Rab34	5.98191	6.51662	6.98424	7.49506	7.26333	7.24391	7.31959	7.26398
	ENSMUSG00000002064	Sdf2	7.24763	7.15757	7.01193	6.84484	7.79696	7.70271	7.52715	7.46395
	ENSMUSG00000002068	Ccne1	6.18433	5.89833	5.15008	4.88544	6.05982	6.10512	6.14221	6.11184
	ENSMUSG00000002083	Bbc3	5.01099	6.55149	4.99121	6.06838	5.15795	4.92889	6.30696	6.18701
	ENSMUSG00000002100	Mybpc3	3.03272	2.96678	2.94474	2.838	2.30151	2.48356	3.0279	2.19936
	ENSMUSG00000002102	Psmc3	9.54408	9.5709	9.35676	9.34251	9.44238	9.46717	10.0887	10.0723
	ENSMUSG00000002103	Acp2	9.32339	9.38479	9.16786	9.21141	9.45647	9.4652	9.22128	9.26753
	ENSMUSG00000002105	Slc39a13	7.18233	7.25799	7.24634	7.31077	7.58808	7.40483	7.80085	7.27829
	ENSMUSG00000002107	Celf2	12.6343	12.574	12.6883	12.7298	10.5791	10.7564	12.1621	12.2315
	ENSMUSG00000002108	Nr1h3	4.50294	3.90868	4.55429	4.28251	4.61937	4.14699	5.32511	4.72685
	ENSMUSG00000002109	Ddb2	6.3949	6.44475	6.16964	6.04581	6.021	6.16743	5.74086	6.01073
	ENSMUSG00000002111	Spi1	4.29037	4.24506	4.73014	5.06721	4.20889	4.01347	4.59984	4.23635
	ENSMUSG00000002129	Sf3a1	9.41883	9.19225	9.76816	9.61237	9.68022	9.54324	9.32443	9.4193
	ENSMUSG00000002147	Stat6	6.29787	6.41047	6.69776	6.7789	5.49767	5.48265	6.26155	5.88989
	ENSMUSG00000002190	Clgn	6.60596	6.62502	6.66948	6.84429	6.65545	6.59171	6.56651	6.69447
	ENSMUSG00000002204	Napsa	3.23919	3.5917	3.23737	3.66369	3.09367	3.25256	3.30166	3.60661
	ENSMUSG00000002205	Vrk3	7.16556	7.22511	7.80305	7.74903	7.16942	6.9751	7.39155	7.46278
	ENSMUSG00000002210	Smg9	7.9499	7.90041	7.8502	7.68943	7.40025	7.47151	7.95825	7.63011
	ENSMUSG00000002221	Paxip1	8.85519	8.90819	8.6077	8.60612	8.71908	8.62409	8.8818	8.83863
	ENSMUSG00000002222	Rmnd5a	10.208	10.0146	10.7737	10.5554	9.83574	9.74229	10.1456	10.1137
	ENSMUSG00000002227	Mov10	6.99972	7.42965	7.04469	7.1112	7.0656	6.9721	6.77422	6.5193
	ENSMUSG00000002233	Rhoc	5.53666	6.0301	5.50874	6.14449	6.08109	6.51477	5.97591	6.24089
	ENSMUSG00000002249	Tead3	4.09699	4.23201	4.73961	4.50744	5.11473	4.73414	4.88695	4.97651
	ENSMUSG00000002250	Ppard	7.35702	7.42308	7.47469	7.66518	7.38476	7.44208	7.62829	7.55026
	ENSMUSG00000002257	Def6	3.53917	4.15329	3.82597	4.46369	3.999	4.91769	3.96208	4.25913
	ENSMUSG00000002265	Peg3	12.2878	12.2086	12.6599	12.4456	14.4147	14.3722	12.2249	12.1992
	ENSMUSG00000002266	Zim1	6.00491	5.15807	5.5575	5.56495	9.69077	9.63777	5.94924	6.27982
	ENSMUSG00000002274	Metrn	7.52544	7.43309	8.15482	8.27296	8.3287	8.05939	9.05801	8.58826
	ENSMUSG00000002279	Lmf1	7.57213	7.77954	8.03576	8.04286	7.47891	7.44923	7.53627	7.54977
	ENSMUSG00000002280	Narfl	7.9006	7.94746	8.34463	8.37926	7.8147	7.81934	8.14618	8.31155
	ENSMUSG00000002289	Angptl4	4.83598	5.30353	4.43111	4.08896	5.50857	5.22018	4.58205	4.9834
	ENSMUSG00000002297	Dbf4	4.32921	4.27876	4.36136	3.87043	4.28389	4.17834	3.43674	4.09826
	ENSMUSG00000002307	Daxx	7.19981	7.28065	7.27602	7.1151	7.47171	7.32788	7.65962	7.40735
	ENSMUSG00000002308	Cd320	6.74154	6.66468	6.28239	6.20947	6.60912	6.32785	6.58098	6.52041
	ENSMUSG00000002319	Ipo4	9.3992	9.52972	9.15861	9.1599	9.48666	9.48455	9.55601	9.5524
	ENSMUSG00000002320	Tm9sf1	7.48901	7.43339	7.45576	7.29612	7.42162	7.49246	7.99909	7.68473
	ENSMUSG00000002324	Rec8	4.14022	4.73413	4.60501	5.00829	6.77339	6.76756	4.1103	4.02939
	ENSMUSG00000002325	Irf9	6.53649	6.28797	6.39088	6.00441	6.5239	6.32606	6.39942	5.83822
	ENSMUSG00000002326	Gmpr2	6.50016	6.5741	6.75945	6.59391	6.40633	6.47505	6.74888	6.56854
	ENSMUSG00000002329	Mdp1	7.21383	7.30683	7.08472	7.3055	7.26653	7.46013	7.80574	7.67622
	ENSMUSG00000002332	Dhrs1	8.01472	7.99716	7.91064	7.81299	7.94605	7.9905	7.90068	8.12361
	ENSMUSG00000002341	Ncan	11.8802	11.9055	11.7216	11.7759	10.4625	10.4095	11.8677	11.7276
	ENSMUSG00000002342	Tmem161a	6.93262	7.11932	6.89846	7.11024	7.20465	7.06075	7.0746	7.15587
	ENSMUSG00000002343	Armc6	7.1913	7.4451	7.0247	6.97192	7.14826	7.16591	7.99268	7.4531
	ENSMUSG00000002345	Borcs8	6.42001	6.31479	6.33556	6.24185	6.51601	6.56387	6.07617	6.1409
	ENSMUSG00000002346	Slc25a42	8.41702	8.40847	7.9133	7.88303	7.61962	7.43317	8.04346	7.60223
	ENSMUSG00000002365	Snx9	6.6182	6.64503	7.31794	7.34581	7.25033	7.06433	7.38397	7.17903
	ENSMUSG00000002372	Ranbp3	9.18571	9.30312	9.32552	9.32704	9.40103	9.3327	9.79801	9.62583
	ENSMUSG00000002379	Ndufa11	7.70351	7.82424	7.84064	7.86149	8.18668	8.33905	8.09132	7.96293
	ENSMUSG00000002384	Bmp8b	3.18504	3.07981	2.2799	3.02247	3.39708	3.91162	2.93308	2.97308
	ENSMUSG00000002393	Nr2f6	7.44546	7.67591	7.4719	7.21383	7.66638	7.3414	8.7793	8.05463
	ENSMUSG00000002395	Use1	7.76109	7.85725	7.91571	7.98077	8.12063	8.235	8.46447	8.25914
	ENSMUSG00000002396	Ocel1	7.53886	7.70423	7.86676	8.03925	7.14181	6.93726	8.14342	7.86123
	ENSMUSG00000002409	Dyrk1b	8.48975	8.60778	8.72973	8.83805	8.51794	8.17383	8.85138	8.49494
	ENSMUSG00000002413	Braf	11.0777	10.8957	11.19	11.1387	10.5646	10.5592	10.764	11.0342
	ENSMUSG00000002416	Ndufb2	7.73019	7.64503	7.68482	7.64071	8.1663	8.02186	8.05475	7.87308
	ENSMUSG00000002428	Hltf	7.96319	7.81516	8.09446	7.97607	8.11688	8.0726	7.68696	7.90485
	ENSMUSG00000002455	Prpf6	8.85924	8.88366	9.13612	9.14351	9.39716	9.46695	9.18873	9.15587
	ENSMUSG00000002458	Rgs19	6.86058	6.76173	6.1899	5.79344	7.04788	7.03005	7.16137	7.00748
	ENSMUSG00000002459	Rgs20	7.18916	6.74349	8.85409	8.58998	6.63169	6.62296	6.59143	6.29762
	ENSMUSG00000002475	Abhd3	7.19068	7.02857	7.3873	7.27807	8.17397	8.04791	7.77055	7.88848
	ENSMUSG00000002477	Snrpd1	6.4005	6.15282	6.44298	6.33308	6.89593	6.95757	6.1507	6.44186
	ENSMUSG00000002486	Tchp	6.38254	6.14541	6.40736	6.38926	7.15516	7.14018	6.16465	6.29183
	ENSMUSG00000002489	Tiam1	10.1481	10.2723	10.4796	10.6295	9.76271	9.60965	11.0688	11.0449
	ENSMUSG00000002496	Tsc2	10.425	10.4235	10.4783	10.3688	10.1011	10.0018	10.7912	10.7267
	ENSMUSG00000002504	Slc9a3r2	7.70736	7.69528	7.59424	7.42233	8.21048	8.08973	8.30423	7.96312
	ENSMUSG00000002524	Puf60	9.51905	9.63388	9.76443	9.69322	10.0261	9.89438	10.0007	9.93788
	ENSMUSG00000002546	Golga2	9.56775	9.70855	9.71498	9.78517	10.0063	10.0424	9.86599	9.81929
	ENSMUSG00000002550	Uck1	7.91521	8.09455	8.08044	8.21432	8.14932	8.17046	8.45558	8.12542
	ENSMUSG00000002565	Scin	2.10945	2.18791	2.35276	2.22734	2.35914	2.51173	2.74007	3.54066
	ENSMUSG00000002578	Ikzf4	7.90634	7.88923	7.08683	7.48337	7.55548	7.4874	7.46454	7.15586
	ENSMUSG00000002580	Mien1	7.31448	7.21958	7.78405	7.45345	7.09719	7.02098	7.79498	7.1026
	ENSMUSG00000002602	Axl	8.037	8.02669	8.20175	8.25051	8.48173	8.39309	8.62771	8.48082
	ENSMUSG00000002603	Tgfb1	5.59659	5.44849	5.60675	6.03482	5.4078	5.40891	6.0284	6.01678
	ENSMUSG00000002608	Ccdc97	8.55959	8.67497	8.84875	8.78091	8.58512	8.50849	8.78768	8.78137
	ENSMUSG00000002617	Zfp40	8.1919	8.02247	8.01825	8.10268	7.83655	7.93654	7.37177	7.73621
	ENSMUSG00000002625	Akap8l	10.7594	10.736	10.6688	10.4656	10.4995	10.3794	10.447	10.1602
	ENSMUSG00000002633	Shh	4.09699	5.03391	5.26979	5.3709	6.74234	6.21388	4.6006	4.66085
	ENSMUSG00000002635	Pdcd2l	5.93877	6.08166	5.98255	5.63058	5.95969	5.73062	6.57024	6.43498
	ENSMUSG00000002658	Gtf2f1	8.17262	8.32232	8.34038	8.45458	8.52188	8.51077	8.52282	8.55481
	ENSMUSG00000002660	Clpp	7.34071	7.43441	7.58436	7.73862	8.10827	8.09549	7.83771	8.05139
	ENSMUSG00000002661	Alkbh7	5.24046	5.30302	5.53393	5.68872	5.98192	5.70912	6.23379	5.01273
	ENSMUSG00000002668	Dennd1c	4.02295	4.19831	4.02375	3.57977	4.05829	4.33708	3.77802	4.18875
	ENSMUSG00000002679	Med6	6.27177	6.09145	6.6367	6.17851	6.30559	6.23173	5.99135	6.33381
	ENSMUSG00000002688	Prkd1	6.78518	6.77675	7.52972	7.65137	6.80651	6.75564	7.04458	6.98719
	ENSMUSG00000002699	Lcp2	5.11308	4.96695	4.96586	5.1331	5.34436	5.03575	4.13937	4.30868
	ENSMUSG00000002718	Cse1l	8.79032	8.65514	8.42744	8.27842	8.73606	8.66838	8.38482	8.37994
	ENSMUSG00000002728	Naa20	7.5143	7.4275	7.33616	7.24177	7.47941	7.50256	6.67273	7.18335
	ENSMUSG00000002731	Prkra	5.99405	5.8852	5.26263	5.60124	7.13999	7.35933	6.14785	6.14715
	ENSMUSG00000002732	Fkbp7	3.35042	3.04983	3.41412	3.78171	3.74871	3.7284	3.93948	4.00418
	ENSMUSG00000002733	Plekha3	8.10248	7.8994	8.33775	8.20662	8.0628	7.93949	8.71704	8.48373
	ENSMUSG00000002741	Ykt6	8.83932	8.84403	8.4764	8.53591	8.26667	8.45081	8.57449	8.62702
	ENSMUSG00000002748	Baz1b	10.6265	10.5404	10.7689	10.6397	10.8663	10.7468	10.7225	10.4676
	ENSMUSG00000002763	Pex6	8.42052	8.68299	8.66419	8.55018	8.70936	8.48561	9.80774	9.30474
	ENSMUSG00000002767	Mrpl2	6.56811	6.62022	6.6969	6.84739	6.76463	6.92847	7.21054	6.99331
	ENSMUSG00000002768	Mea1	8.28588	8.28192	7.88492	8.03007	8.61461	8.59114	8.34061	8.24266
	ENSMUSG00000002771	Grin2d	7.51607	7.9362	6.45289	6.79046	9.59995	9.41666	8.37768	7.81201
	ENSMUSG00000002778	Kdelr1	7.99293	8.03547	7.98573	7.75088	7.86394	8.11502	8.08321	7.82059
	ENSMUSG00000002781	Tmem143	7.15428	7.16639	7.31234	7.37684	7.2301	7.06573	7.42599	7.49268
	ENSMUSG00000002797	Ggct	6.43726	6.34095	6.63555	6.75256	6.64296	6.97192	6.40917	6.52529
	ENSMUSG00000002799	Jag2	8.79261	8.98022	7.93939	8.25806	9.356	9.09493	8.93822	8.79898
	ENSMUSG00000002803	Btbd6	8.19281	8.42551	8.36658	8.42598	8.19513	8.24819	8.67966	8.76921
	ENSMUSG00000002804	Nudt14	4.8498	4.78921	4.10045	3.97929	5.21953	5.16584	4.93323	5.37787
	ENSMUSG00000002808	Epdr1	9.04865	8.96674	9.04047	9.02777	9.16136	9.21946	9.72718	9.59799
	ENSMUSG00000002812	Flii	8.86545	8.90208	8.57425	8.49947	9.82956	9.63447	9.14878	8.98113
	ENSMUSG00000002814	Top3a	6.0139	6.38042	5.80382	5.98046	6.64391	6.64116	6.53064	6.71029
	ENSMUSG00000002820	Atg4d	7.81498	7.67361	7.90004	7.70055	7.89611	7.55718	8.27824	7.72392
	ENSMUSG00000002825	Qtrt1	6.00353	6.21938	6.05918	5.9161	6.22722	5.96849	6.70516	6.05935
	ENSMUSG00000002831	Plin4	7.08851	7.69582	8.20015	8.70654	8.47954	9.01264	8.6073	8.70471
	ENSMUSG00000002833	Hdgfl2	9.10297	9.34452	9.28701	9.55089	9.4743	9.52093	9.69886	9.58939
	ENSMUSG00000002835	Chaf1a	6.15107	6.63956	6.22143	6.46358	5.93964	5.88719	6.87609	6.51092
	ENSMUSG00000002844	Adprh	8.63751	8.75332	8.38734	8.40849	8.86405	8.78542	9.12069	8.89654
	ENSMUSG00000002845	Tmem39a	5.70955	5.88413	5.93497	5.82312	6.41451	6.15619	5.91023	5.60147
	ENSMUSG00000002846	Timmdc1	6.75022	6.50662	7.02092	6.92081	6.95986	7.03828	7.22732	6.94284
	ENSMUSG00000002847	Pla1a	3.23904	3.48154	3.40198	3.09719	3.04779	3.21555	3.54292	3.58527
	ENSMUSG00000002870	Mcm2	5.17199	5.57745	5.6508	5.84424	5.29631	5.47478	5.57189	6.02527
	ENSMUSG00000002871	Tpra1	7.31009	7.54071	7.48346	7.6053	8.13938	7.92716	7.74901	7.36264
	ENSMUSG00000002881	Nab1	8.17904	7.93621	7.8381	7.73878	7.73221	7.66085	7.97842	8.18965
	ENSMUSG00000002885	Adgre5	6.12207	5.90644	6.18451	6.25151	6.77605	6.52142	5.89502	5.85048
	ENSMUSG00000002897	Il17ra	7.8169	7.59791	7.17296	7.05028	5.92107	6.09212	6.83119	6.6726
	ENSMUSG00000002900	Lamb1	8.38777	8.35504	9.04269	9.17234	7.08848	7.00463	9.36508	9.28357
	ENSMUSG00000002908	Kcnn1	6.81496	6.99117	6.74743	7.02237	6.28467	6.0831	7.59662	7.07268
	ENSMUSG00000002910	Arrdc2	6.13606	7.3135	7.21094	8.50683	6.94964	8.08017	7.5641	8.59011
	ENSMUSG00000002930	Ppp1r17	2.53034	2.52467	2.11454	2.34524	5.99428	6.01832	2	2.27072
	ENSMUSG00000002944	Cd36	2.77534	2.41478	2.43448	2.36603	4.24157	4.34757	2.76178	3.40886
	ENSMUSG00000002948	Map2k7	8.74635	8.93131	9.29246	9.13337	9.52184	9.36531	9.34226	9.08101
	ENSMUSG00000002949	Timm44	8.35817	8.63783	8.76802	8.8949	8.5291	8.47166	8.39601	8.51741
	ENSMUSG00000002957	Ap2a2	11.471	11.5429	10.9035	11.0497	10.9443	10.8804	11.7964	11.7189
	ENSMUSG00000002963	Pnkp	6.51707	6.81854	6.6676	6.33898	6.67221	6.55773	7.40626	6.87896
	ENSMUSG00000002968	Med25	9.36163	9.48379	9.36369	9.4042	9.14795	9.04338	9.61211	9.42537
	ENSMUSG00000002980	Bcam	6.17646	6.19795	6.07381	6.01379	7.62877	7.57261	6.53308	6.38658
	ENSMUSG00000002981	Clptm1	10.3783	10.5003	10.7313	10.8249	10.3892	10.3245	10.5685	10.5489
	ENSMUSG00000002983	Relb	5.21386	5.15071	5.16033	5.33463	4.73208	4.5734	6.24955	6.29169
	ENSMUSG00000002984	Tomm40	8.57513	8.81074	8.57503	8.59956	8.75053	8.64193	9.23764	9.08048
	ENSMUSG00000002985	Apoe	11.9099	11.9627	12.395	12.4345	13.1716	13.2312	13.1252	12.8998
	ENSMUSG00000002996	Hbp1	7.27969	7.05772	7.816	7.55745	7.57412	7.30776	7.1616	7.2939
	ENSMUSG00000002997	Prkar2b	8.64117	8.46297	10.0061	9.82965	8.54856	8.4449	7.59171	7.20056
	ENSMUSG00000003031	Cdkn1b	7.93559	7.87703	8.60361	8.64521	8.52634	8.31824	8.67551	8.6041
	ENSMUSG00000003032	Klf4	5.45791	7.3808	5.43853	7.43226	5.73487	7.38353	5.98667	7.63037
	ENSMUSG00000003033	Ap1m1	8.34465	8.31444	8.42843	8.44006	8.73556	8.61796	8.48174	8.46379
	ENSMUSG00000003037	Rab8a	7.70804	7.84828	7.8141	7.6701	8.06771	8.10114	7.73774	7.75293
	ENSMUSG00000003038	Hmgn2	8.343	8.4399	9.26384	9.36547	8.9051	8.95901	8.90374	9.00224
	ENSMUSG00000003039	Fam32a	8.80061	8.83185	8.77233	8.82099	9.31676	9.40796	9.03658	9.05201
	ENSMUSG00000003062	Stard3nl	7.84501	7.74624	7.46003	7.45091	7.78866	7.87272	8.05444	7.94255
	ENSMUSG00000003068	Stk11	8.52131	8.79403	8.88458	8.7828	8.78245	8.59443	9.28043	8.9609
	ENSMUSG00000003070	Efna2	5.66658	5.47082	5.65238	5.6915	5.46244	5.24858	6.20399	5.75745
	ENSMUSG00000003072	Atp5d	9.57282	9.60019	9.54085	9.50531	9.37989	9.40392	10.0662	9.93221
	ENSMUSG00000003099	Ppp5c	9.67436	9.76173	9.03807	9.07848	9.52689	9.47345	9.92482	9.85711
	ENSMUSG00000003119	Cdk12	9.69682	9.55391	9.75325	9.70258	9.72534	9.71775	9.2567	9.36745
	ENSMUSG00000003123	Lipe	6.79563	6.83043	7.12297	6.93966	7.17047	7.08059	6.71199	7.01073
	ENSMUSG00000003131	Pafah1b2	10.435	10.306	10.2994	10.3059	10.6736	10.6898	10.3691	10.3904
	ENSMUSG00000003134	Tbc1d8	7.91428	7.84013	10.3281	10.3488	7.96456	7.75969	7.07802	7.06074
	ENSMUSG00000003135	Cnot11	7.99021	8.00055	7.96254	8.05747	7.80134	7.73725	8.09577	7.83224
	ENSMUSG00000003153	Slc2a3	10.5927	10.5803	9.99612	10.1361	9.57797	9.47029	10.0022	10.0558
	ENSMUSG00000003154	Foxj2	8.62709	8.72655	8.67887	8.69934	8.2325	8.20231	8.7828	8.69334
	ENSMUSG00000003161	Sri	8.04058	7.967	7.86234	7.72262	7.84623	7.80999	7.63019	7.8911
	ENSMUSG00000003166	Dgcr2	9.88947	9.95762	9.62752	9.65222	10.2809	10.2298	10.1319	10.03
	ENSMUSG00000003184	Irf3	6.61924	6.53856	6.88343	6.53252	7.21762	6.9082	7.33034	6.75228
	ENSMUSG00000003190	Bcl2l12	3.3548	2.98141	3.28679	3.01997	3.68068	3.88194	4.26288	3.6043
	ENSMUSG00000003198	Zfp959	5.32248	5.12625	5.75597	5.78459	4.93346	5.09024	5.01915	4.78269
	ENSMUSG00000003199	Mpnd	8.31481	8.42759	8.45615	8.60403	8.61156	8.51561	9.00789	8.78375
	ENSMUSG00000003200	Sh3gl1	8.23488	8.30965	8.15865	8.25423	7.97936	7.78436	8.69078	8.75947
	ENSMUSG00000003208	Yju2	5.82692	5.79606	6.59482	6.3877	5.98674	6.21942	6.21667	6.20639
	ENSMUSG00000003226	Ranbp2	11.5178	11.0546	11.8184	11.4483	10.8854	10.9244	10.8433	11.105
	ENSMUSG00000003228	Grk5	8.56484	8.3073	8.29622	8.15472	7.59192	7.39156	7.18758	7.22798
	ENSMUSG00000003233	Dvl3	8.98861	9.10292	8.51389	8.47387	8.71253	8.54429	8.95125	8.93843
	ENSMUSG00000003234	Abcf3	8.45236	8.58955	8.36879	8.28376	8.97274	8.95045	8.75721	8.68159
	ENSMUSG00000003235	Eif2b5	8.22523	8.22315	8.31309	8.13519	8.13814	8.21283	8.36778	8.31025
	ENSMUSG00000003269	Cyth2	8.76793	8.85069	8.46717	8.62334	8.29554	8.07058	8.93085	8.68687
	ENSMUSG00000003271	Sult2b1	6.3302	6.54251	5.58226	5.84515	5.15958	5.14687	5.76213	6.0675
	ENSMUSG00000003273	Car11	9.28999	9.53765	10.443	10.3642	7.82288	7.85258	9.48852	9.31005
	ENSMUSG00000003279	Dlgap1	12.7961	12.8303	11.5541	11.501	10.6178	10.6239	13.1242	13.1274
	ENSMUSG00000003282	Plag1	6.52573	6.68438	7.07446	7.20607	5.32391	5.18384	5.55322	5.36873
	ENSMUSG00000003283	Hck	4.30747	4.11101	4.05904	4.62289	3.87044	3.80585	4.24023	3.55229
	ENSMUSG00000003299	Mrpl4	7.80742	7.87417	7.96837	7.8114	7.79876	7.72509	8.24556	7.908
	ENSMUSG00000003308	Keap1	8.60806	8.84736	8.90761	8.91317	8.93967	9.00534	9.32205	9.1866
	ENSMUSG00000003309	Ap1m2	2.87948	3.57886	3.07375	3.39662	2.60277	2.49204	3.00246	2.99784
	ENSMUSG00000003316	Glg1	11.1698	11.173	11.3415	11.3408	11.5095	11.465	11.428	11.4241
	ENSMUSG00000003341	Atp8b3	2.36728	2.46664	2.11454	2.1179	3.78965	3.50049	2.63962	2.73908
	ENSMUSG00000003344	Btbd2	9.16449	9.33903	9.19649	9.3453	9.32372	9.25014	9.74646	9.60621
	ENSMUSG00000003345	Csnk1g2	10.1674	10.1889	10.0249	10.0842	9.85227	9.64906	10.4632	10.1729
	ENSMUSG00000003346	Abhd17a	9.42947	9.53168	9.33558	9.49404	8.51076	8.45832	10.1557	9.77497
	ENSMUSG00000003348	Mob3a	6.32936	6.42023	6.12966	6.07428	7.38301	7.13113	6.32975	6.33923
	ENSMUSG00000003352	Cacnb3	10.9963	11.07	10.33	10.4892	9.37896	9.30505	10.7515	10.6776
	ENSMUSG00000003354	Ccdc65	6.38716	6.55256	4.90371	5.12986	6.67904	6.47367	5.25598	6.04888
	ENSMUSG00000003355	Fkbp11	3.42681	3.3742	2.5966	2.94448	3.8182	4.332	3.52672	2.44289
	ENSMUSG00000003360	Ddx23	8.98206	9.10398	9.21347	9.17479	9.46987	9.48024	9.59656	9.50861
	ENSMUSG00000003363	Pld3	11.7901	11.8312	11.8298	11.8428	11.3141	11.3283	11.4396	11.4919
	ENSMUSG00000003378	Grik5	11.2883	11.5225	11.4584	11.6126	10.6307	10.5222	12.0008	11.7674
	ENSMUSG00000003380	Rabac1	8.60989	8.90479	8.37822	8.67292	9.15507	8.94717	9.61133	9.32349
	ENSMUSG00000003382	Etv3	9.06938	8.84258	8.61455	8.53762	8.72122	8.5864	8.71787	8.68646
	ENSMUSG00000003402	Prkcsh	8.94722	8.87385	9.12795	9.10834	9.43763	9.29777	9.73135	9.54299
	ENSMUSG00000003410	Elavl3	11.1628	11.2144	11.2711	11.2801	11.1773	10.9982	11.3143	11.1722
	ENSMUSG00000003411	Rab3b	8.3863	8.66953	8.49254	8.44359	8.8203	8.8975	8.09862	8.19409
	ENSMUSG00000003418	St8sia6	4.32685	4.86252	4.50621	4.97622	7.12	7.25736	5.92026	6.42899
	ENSMUSG00000003420	Fcgrt	5.79176	5.78872	5.96623	5.88799	5.82493	5.38582	7.08973	6.4496
	ENSMUSG00000003421	Nosip	7.83336	8.01171	8.01236	8.16434	8.01647	8.02384	8.45658	8.31737
	ENSMUSG00000003423	Pih1d1	6.69435	6.60592	6.06553	5.9885	5.97541	5.78646	6.45921	6.87656
	ENSMUSG00000003429	Rps11	9.11018	9.12748	9.2618	9.26175	9.57909	9.66468	8.49165	9.13046
	ENSMUSG00000003435	Supt5	10.0306	10.0074	10.0754	10.0516	10.1039	10.1067	10.2431	10.1341
	ENSMUSG00000003436	Dll3	3.33663	3.80162	3.60762	3.74538	4.32677	4.02967	4.16257	3.75204
	ENSMUSG00000003437	Paf1	8.45675	8.50997	8.68826	8.62614	8.97494	9.06769	8.94983	8.81996
	ENSMUSG00000003438	Timm50	6.97881	6.92591	6.74221	6.64562	7.15637	7.00985	7.07681	7.10778
	ENSMUSG00000003444	Med29	6.25021	6.29416	6.11819	6.02372	6.50464	6.49608	6.24192	6.20689
	ENSMUSG00000003452	Bicd1	10.5279	10.3588	10.1206	10.1645	10.4697	10.4817	9.82403	10.0563
	ENSMUSG00000003458	Ncstn	8.58003	8.61324	8.49625	8.44746	8.34688	8.33976	8.61235	8.60979
	ENSMUSG00000003464	Pex19	8.69761	8.86724	8.59156	8.55198	8.52113	8.56611	8.99836	8.894
	ENSMUSG00000003469	Phyhip	11.8104	11.8598	12.147	12.2126	10.1349	10.1493	11.9468	11.8614
	ENSMUSG00000003476	Crhr2	4.11608	4.03985	3.42623	3.70964	5.68052	6.08993	4.16373	4.63079
	ENSMUSG00000003477	Inmt	2.65881	2.4148	2.89985	2.44518	2.54306	2.38858	2.35135	2.29228
	ENSMUSG00000003500	Impdh1	8.21444	8.13766	8.42807	8.28512	7.83993	7.7911	8.05152	7.73432
	ENSMUSG00000003518	Dusp3	10.6815	10.6649	10.8309	10.68	9.59039	9.64688	10.5734	10.4518
	ENSMUSG00000003526	Prodh	7.2063	7.41152	7.74071	7.80858	7.63125	7.6434	7.77356	8.00528
	ENSMUSG00000003527	Ess2	7.74623	7.7873	7.63405	7.7369	7.463	7.62543	7.93143	8.02235
	ENSMUSG00000003528	Slc25a1	7.38323	7.30317	7.72009	7.97818	8.33859	8.40557	7.78104	7.99345
	ENSMUSG00000003531	Dgcr6	7.68714	7.83115	7.15249	7.38373	7.74189	7.69097	8.08897	7.89206
	ENSMUSG00000003534	Ddr1	8.08682	8.49202	9.15899	9.22388	9.38713	9.34014	9.54452	9.24888
	ENSMUSG00000003541	Ier3	5.09593	5.42817	5.20871	4.83361	4.95713	4.76462	4.27594	4.55513
	ENSMUSG00000003545	Fosb	8.44596	8.23401	7.35036	6.98452	6.1935	6.73663	7.23654	7.56585
	ENSMUSG00000003546	Klc4	6.92025	6.92839	7.01281	6.65844	7.46216	7.1705	7.41351	7.02553
	ENSMUSG00000003549	Ercc1	7.14915	7.09013	7.3097	7.5456	6.94788	6.92003	7.19703	7.28729
	ENSMUSG00000003559	As3mt	5.52284	5.52464	5.8063	5.93677	7.32516	7.36492	5.89479	5.66379
	ENSMUSG00000003573	Homer3	5.19399	5.5109	5.6158	5.82721	5.62037	5.70256	9.3238	8.79735
	ENSMUSG00000003575	Crtc1	11.0249	11.1679	11.1067	11.2242	10.299	10.299	11.4403	11.3262
	ENSMUSG00000003581	Rnf215	7.05382	7.18318	7.09299	7.2457	7.51089	7.58715	7.75398	7.49764
	ENSMUSG00000003585	Sec14l2	7.66576	7.63621	7.76003	8.02404	7.31833	7.36688	8.7643	8.67693
	ENSMUSG00000003604	Aven	6.56416	6.61753	7.44682	7.22932	6.1251	6.15568	6.78718	6.64649
	ENSMUSG00000003617	Cp	7.07794	6.70071	6.98688	7.0782	6.92002	7.12454	6.41399	7.05475
	ENSMUSG00000003623	Crot	7.45417	7.25201	7.80962	7.66571	7.13785	7.14603	7.05891	7.43419
	ENSMUSG00000003644	Rps6ka1	6.45915	6.57602	6.70895	6.43342	7.21559	7.31173	6.75736	6.60865
	ENSMUSG00000003657	Calb2	5.93652	6.12449	4.12542	4.11417	10.1363	10.2882	7.42859	7.94723
	ENSMUSG00000003660	Snrnp200	10.452	10.4131	10.6314	10.5584	10.3005	10.3344	10.6617	10.6426
	ENSMUSG00000003662	Ciao1	8.08171	7.96862	8.22827	7.99162	8.18832	8.05917	8.16943	8.16826
	ENSMUSG00000003665	Has1	6.15895	6.77368	5.93783	6.37946	6.75673	7.0406	5.56771	5.61392
	ENSMUSG00000003680	Taf6l	6.86555	7.0353	6.42222	6.05245	6.85949	6.87214	7.20968	7.03998
	ENSMUSG00000003721	Insig2	7.9336	7.52526	7.92298	7.66074	7.88231	7.78872	8.15942	7.80187
	ENSMUSG00000003731	Kpna6	10.2022	10.1536	9.93996	9.80456	9.96738	9.93423	10.1203	10.0796
	ENSMUSG00000003746	Man1a	9.28954	8.76452	9.74852	9.49869	8.05722	7.76145	9.76538	9.59678
	ENSMUSG00000003752	Itpkc	6.39407	6.71664	5.75032	6.37766	6.42562	6.395	6.5856	6.58389
	ENSMUSG00000003762	Coq8b	7.21298	7.47915	6.92624	7.06792	7.88785	7.85054	7.57598	7.40685
	ENSMUSG00000003778	Brd8	9.13642	9.0958	9.33768	9.40695	9.4848	9.53214	9.00799	9.05528
	ENSMUSG00000003779	Kif20a	3.29358	3.52217	4.35934	3.88343	2.99648	2.65364	3.8195	3.30218
	ENSMUSG00000003808	Farsa	7.78602	7.91934	7.67768	7.63765	7.80045	7.69763	8.25361	7.90369
	ENSMUSG00000003809	Gcdh	6.91316	6.73648	6.82157	6.69492	7.04554	6.87177	7.19508	7.13032
	ENSMUSG00000003810	Mast2	11.0147	10.9233	10.3471	10.247	10.6847	10.5775	10.8146	10.7556
	ENSMUSG00000003812	Dnase2a	6.46929	6.56323	5.84114	6.0351	6.60241	6.77901	6.99908	6.66049
	ENSMUSG00000003813	Rad23a	8.32343	8.34009	8.32032	8.36581	8.59044	8.64657	8.78697	8.64234
	ENSMUSG00000003814	Calr	11.5018	11.2647	11.7306	11.4834	11.6431	11.4493	11.892	11.5951
	ENSMUSG00000003824	Syce2	3.81986	4.15276	3.86647	3.50948	4.22087	4.51377	5.27551	5.36674
	ENSMUSG00000003847	Nfat5	11.0933	10.9301	10.8372	10.8022	10.472	10.5815	10.3191	10.4105
	ENSMUSG00000003848	Nob1	7.16299	7.3781	7.43889	7.28696	7.45789	7.41379	7.75532	7.60746
	ENSMUSG00000003849	Nqo1	4.11584	3.83158	4.77331	4.64374	4.28688	4.73395	3.0891	3.93304
	ENSMUSG00000003863	Ppfia3	10.7583	10.9375	10.2512	10.43	10.2324	10.1439	11.062	10.7908
	ENSMUSG00000003865	Gys1	6.93372	7.0443	6.55961	6.89035	6.87149	7.05798	7.16749	6.95633
	ENSMUSG00000003868	Ruvbl2	6.98318	7.10502	7.28227	7.03223	7.63897	7.48217	7.6885	7.61692
	ENSMUSG00000003872	Lin7b	7.54354	7.66323	7.54283	7.67175	6.85708	6.64061	7.96826	7.74147
	ENSMUSG00000003873	Bax	6.79599	6.9291	6.84537	6.98693	6.81305	6.76153	7.65461	7.36375
	ENSMUSG00000003882	Il7r	3.47133	3.83158	2.82328	3.57673	3.31869	3.76486	2.46743	3.934
	ENSMUSG00000003923	Tfam	7.44249	7.34341	7.42925	7.23042	7.64224	7.74725	7.74152	7.87918
	ENSMUSG00000003929	Zfp81	8.35404	8.15669	8.14692	8.49636	7.67922	7.7358	7.61402	8.02618
	ENSMUSG00000003934	Efnb3	8.79755	9.17987	9.61904	9.82655	9.72839	9.67881	9.90303	9.79136
	ENSMUSG00000003948	Mmd	10.5686	10.4176	10.383	10.2421	8.52979	8.65912	11.0152	10.9232
	ENSMUSG00000003949	Hlf	10.6103	10.5563	10.9513	10.9966	9.55765	9.44745	10.0667	10.0212
	ENSMUSG00000003955	Fam162a	6.4969	6.07242	7.15637	7.06051	7.08187	6.86515	7.53227	7.69501
	ENSMUSG00000003970	Rpl8	9.88619	9.94356	10.1502	10.1651	10.6337	10.6195	10.5772	10.4898
	ENSMUSG00000003974	Grm3	10.4611	10.3477	10.5928	10.4825	8.62768	8.62042	8.98957	9.12916
	ENSMUSG00000003992	Ssbp2	9.44463	9.37587	9.31276	9.33995	8.80809	8.83328	8.38275	8.85086
	ENSMUSG00000004018	Fancl	5.5506	5.6048	5.27541	5.44208	5.64847	5.7677	4.88798	5.39965
	ENSMUSG00000004031	Brinp2	10.6943	10.6959	9.74575	9.77172	9.22181	9.16596	10.1149	9.9508
	ENSMUSG00000004032	Gstm5	8.50567	8.50174	9.06161	9.05008	8.75072	8.92666	8.9355	9.26498
	ENSMUSG00000004035	Gstm7	6.85292	6.78398	6.29021	6.38572	7.36386	7.29855	6.95168	6.96507
	ENSMUSG00000004040	Stat3	8.61118	8.69552	8.95086	9.20845	9.14746	9.27767	8.84457	8.93096
	ENSMUSG00000004043	Stat5a	4.12875	4.59996	4.44711	4.68897	5.50491	6.01898	5.29155	5.33341
	ENSMUSG00000004044	Cavin1	6.81652	6.87658	7.22828	7.26243	7.84082	7.88849	7.59323	7.62094
	ENSMUSG00000004054	Map3k11	7.2312	7.296	7.90051	7.96296	7.72431	7.52389	8.34454	7.87688
	ENSMUSG00000004056	Akt2	9.41112	9.2635	10.0326	9.79533	8.27624	8.10451	9.39976	9.14309
	ENSMUSG00000004069	Dnaja3	8.56469	8.57806	8.78945	8.71088	8.89137	8.87781	8.82412	8.8526
	ENSMUSG00000004070	Hmox2	8.32317	8.32141	8.59206	8.47352	8.7467	8.76092	8.94825	8.96987
	ENSMUSG00000004071	Cdip1	10.428	10.3982	10.3865	10.2836	10.5129	10.5435	10.5561	10.6029
	ENSMUSG00000004085	Map3k20	6.88415	6.63546	7.34194	7.12911	7.18876	7.18054	7.18479	7.15436
	ENSMUSG00000004096	Cwc15	7.82669	7.6093	8.5433	8.36566	8.52052	8.66585	7.74517	8.01675
	ENSMUSG00000004098	Col5a3	5.1746	5.5665	4.7332	4.86381	6.47186	6.37207	5.4699	5.46836
	ENSMUSG00000004099	Dnmt1	9.4422	9.5332	9.28877	9.23315	9.75417	9.68321	9.17763	9.232
	ENSMUSG00000004100	Ppan	6.98214	7.36335	6.98234	7.08067	7.17332	7.11717	7.51632	7.53664
	ENSMUSG00000004105	Angptl2	7.55557	7.63624	7.02189	7.45016	7.19168	6.99065	7.19517	6.98801
	ENSMUSG00000004110	Cacna1e	12.9672	12.9268	13.0867	13.1152	11.951	11.9748	12.9802	12.9884
	ENSMUSG00000004113	Cacna1b	11.2318	11.2139	10.7062	10.8672	11.0434	11.062	11.0791	11.0883
	ENSMUSG00000004127	Trmt10a	5.697	5.73205	5.61701	5.42144	5.85976	6.01928	5.1834	4.84045
	ENSMUSG00000004151	Etv1	9.63411	9.60561	9.09513	8.84841	8.00639	7.81548	9.80767	10.0921
	ENSMUSG00000004187	Kifc2	11.6002	11.7658	11.0696	11.2186	10.5587	10.4749	11.731	11.6048
	ENSMUSG00000004207	Psap	12.9844	13.0531	12.7669	12.7908	12.8396	12.8849	13.3325	13.1677
	ENSMUSG00000004221	Ikbkg	8.57034	8.62448	8.32334	8.49005	8.3806	8.47993	8.81407	8.73751
	ENSMUSG00000004233	Wars2	6.35354	6.32052	6.23478	5.93901	6.02404	5.69891	6.18315	6.33595
	ENSMUSG00000004263	Atn1	10.8623	10.9372	10.2874	10.2709	11.0327	11.0895	10.9447	10.725
	ENSMUSG00000004264	Phb2	8.28759	8.4971	8.47522	8.61063	8.41161	8.4444	8.9113	8.84206
	ENSMUSG00000004266	Ptpn6	4.49023	4.44528	4.59195	4.58464	4.19619	3.68928	4.14708	4.11301
	ENSMUSG00000004267	Eno2	12.1675	12.2721	12.1663	12.2155	11.8804	11.7891	12.2671	12.2627
	ENSMUSG00000004268	Emg1	7.36294	7.35285	7.73864	7.74223	7.52869	7.62477	7.89875	7.82693
	ENSMUSG00000004270	Lpcat3	6.60614	6.74035	6.79168	6.88911	6.89988	6.93297	6.75496	6.87621
	ENSMUSG00000004285	Atp6v1f	8.67817	8.61112	8.44747	8.32056	8.80813	8.73746	8.6899	8.93604
	ENSMUSG00000004317	Clcn5	6.99347	7.05936	7.05524	7.43715	9.27555	9.2508	6.84477	6.89108
	ENSMUSG00000004319	Clcn3	10.7748	10.6398	10.7147	10.7127	10.7183	10.7832	10.7071	10.7412
	ENSMUSG00000004328	Hif3a	7.06307	7.68857	6.89208	7.43722	7.31418	7.94506	6.93826	7.59353
	ENSMUSG00000004341	Gpx6	2	2	4.44266	4.31616	2	2.17588	2	2
	ENSMUSG00000004347	Pde1c	6.30374	6.42259	9.55915	9.51771	8.15709	8.19983	6.55403	6.67107
	ENSMUSG00000004356	Utp20	8.48996	8.34266	8.55971	8.2078	8.50711	8.29488	8.62515	8.53125
	ENSMUSG00000004360	9330159F19Rik	10.1042	9.86293	9.92385	9.83139	9.86623	9.79781	9.48248	9.88032
	ENSMUSG00000004364	Cul3	10.1636	9.90568	10.2264	10.1019	10.1177	10.0929	9.79674	9.95837
	ENSMUSG00000004366	Sst	9.77743	10.0336	9.69823	9.79009	9.53461	9.51792	10.4866	10.0729
	ENSMUSG00000004383	Large1	11.3699	11.3358	10.5309	10.5735	9.74742	9.7057	11.4325	11.3481
	ENSMUSG00000004393	Ddx56	7.7525	7.68766	7.62828	7.57898	7.78322	7.76684	7.92829	8.07796
	ENSMUSG00000004394	Tmed4	8.40536	8.40057	8.36984	8.16788	9.02043	8.92445	8.58827	8.74996
	ENSMUSG00000004415	Col26a1	6.22898	5.64169	4.99707	4.64387	5.90222	5.90426	4.76974	5.10919
	ENSMUSG00000004446	Bid	6.17138	6.6787	4.75021	5.18964	6.56496	6.79608	5.79198	6.33228
	ENSMUSG00000004451	Ralb	6.78844	6.74713	6.27283	6.33246	6.88031	6.94342	7.17406	7.06056
	ENSMUSG00000004455	Ppp1cc	9.4214	9.48857	10.5753	10.456	9.37108	9.20996	10.0246	10.0565
	ENSMUSG00000004460	Dnajb11	8.33438	7.96522	8.55937	8.27357	8.37738	8.26632	8.46193	8.06679
	ENSMUSG00000004462	Tbccd1	6.97747	6.89881	6.57404	6.58984	6.63391	6.69388	6.86126	6.91366
	ENSMUSG00000004473	Clec11a	5.20263	5.48416	4.3344	4.50052	5.03213	4.93436	4.86116	5.03775
	ENSMUSG00000004500	Zfp324	7.19917	7.26462	7.46593	7.32519	7.31729	7.04383	7.58843	7.46143
	ENSMUSG00000004508	Gab2	8.15257	8.35512	7.8787	8.03222	8.50843	8.56957	7.88861	8.12023
	ENSMUSG00000004530	Coro1c	9.71921	9.93234	9.59912	9.82658	9.95707	10.1538	9.99493	10.11
	ENSMUSG00000004535	Tax1bp1	10.2193	9.91962	10.4165	10.2576	10.2639	10.4	9.77413	10.0665
	ENSMUSG00000004558	Ndrg2	11.3469	11.3406	11.5283	11.5341	12.5167	12.4373	11.7487	11.6988
	ENSMUSG00000004561	Mettl17	7.67781	7.70013	7.59138	7.44773	7.54352	7.50821	7.56504	7.44479
	ENSMUSG00000004562	Arhgef40	7.38311	7.689	7.67759	7.61184	9.19083	9.06561	8.38359	7.85637
	ENSMUSG00000004565	Pnpla6	9.0646	9.10939	8.72112	8.72744	9.53477	9.3609	9.16888	8.99942
	ENSMUSG00000004567	Mcoln1	8.97106	9.11588	8.63568	8.72867	8.55135	8.64597	8.52219	8.55466
	ENSMUSG00000004568	Arhgef18	9.21652	9.13811	9.43122	9.52614	9.43806	9.15855	9.96179	9.54956
	ENSMUSG00000004591	Pkn2	8.78007	8.60665	8.85028	8.64206	8.56061	8.46633	8.60964	8.44567
	ENSMUSG00000004609	Cd33	6.10491	6.25827	5.76988	6.32653	5.31604	5.57034	5.21202	6.24137
	ENSMUSG00000004610	Etfb	6.43876	6.30242	6.78925	6.87049	7.12822	7.22843	7.37895	7.10166
	ENSMUSG00000004626	Stxbp2	8.11442	8.42022	8.70733	8.79645	7.28652	7.59705	7.82841	7.87375
	ENSMUSG00000004630	Pcp2	3.79781	3.89217	2.7863	3.81354	3.73456	3.84936	3.36714	3.35841
	ENSMUSG00000004631	Sgce	7.46982	7.44592	8.08589	8.03744	8.0658	8.04454	7.27832	7.30544
	ENSMUSG00000004633	Chn2	8.00402	8.0107	8.3706	8.27466	8.43383	8.3917	6.91148	7.01107
	ENSMUSG00000004637	Wwox	7.44379	7.51163	6.72717	6.78654	7.66706	7.63351	7.06512	7.24015
	ENSMUSG00000004642	Slbp	6.59073	6.42864	6.16757	6.38868	7.33123	7.6069	6.52798	6.50917
	ENSMUSG00000004655	Aqp1	2.72163	2.78361	2.23822	2.49898	2.62746	2.24951	3.30718	3.36589
	ENSMUSG00000004661	Arid3b	6.47276	5.92059	7.54208	6.82474	6.09006	5.95642	6.47483	5.63603
	ENSMUSG00000004665	Cnn2	4.99457	5.88907	5.18513	5.73912	5.03328	6.09237	4.98894	5.52629
	ENSMUSG00000004667	Polr2e	7.82517	7.98772	8.20035	7.99066	7.86602	7.89382	7.94811	8.42595
	ENSMUSG00000004677	Myo9b	9.79163	9.54646	9.7346	9.53512	9.63651	9.37862	9.65314	9.40374
	ENSMUSG00000004698	Hdac9	9.8559	9.57	7.99584	8.08928	8.61134	8.63876	8.63577	8.94919
	ENSMUSG00000004730	Adgre1	4.98571	4.86709	4.98535	5.08451	4.33748	4.19967	4.47907	5.14469
	ENSMUSG00000004748	Mtfp1	7.91743	7.78766	6.63984	6.61178	7.68117	7.76662	8.74707	8.59077
	ENSMUSG00000004768	Rab23	8.171	8.09596	7.94345	7.74945	8.26595	8.14823	7.95529	7.89445
	ENSMUSG00000004771	Rab11a	9.32987	9.06635	8.86703	8.69581	9.27922	9.3418	8.88545	9.15033
	ENSMUSG00000004788	Eif2b2	7.02927	7.22904	7.12779	6.93252	7.4003	7.31241	7.45458	7.51965
	ENSMUSG00000004789	Dlst	9.54257	9.55119	9.46666	9.47796	9.40178	9.35934	9.54964	9.59791
	ENSMUSG00000004791	Pgf	4.18641	4.4807	3.50516	3.8326	5.54647	5.53976	5.17842	4.77864
	ENSMUSG00000004798	Ulk2	10.1772	10.0391	10.0054	9.94541	9.40061	9.39189	10.0959	9.86345
	ENSMUSG00000004815	Dgkq	8.48741	8.64474	8.08018	8.0656	9.06531	8.94469	8.67366	8.60341
	ENSMUSG00000004837	Grap	4.10504	3.90844	4.53506	4.06178	4.10105	3.54247	4.24832	3.83231
	ENSMUSG00000004843	Chmp2b	8.36356	8.14782	8.50886	8.57472	8.07908	8.1455	8.07253	8.43033
	ENSMUSG00000004846	Plod3	7.6086	7.7508	7.67186	7.52069	8.20194	8.05499	8.36054	7.8379
	ENSMUSG00000004849	Ap1s1	9.30498	9.28956	9.97224	9.85383	8.58815	8.67012	9.59233	9.40999
	ENSMUSG00000004865	Srpk1	9.67208	9.38307	10.0711	9.61439	9.35723	9.32503	9.24648	9.13407
	ENSMUSG00000004880	Lbr	6.78808	6.80616	6.59719	6.71938	7.09427	7.10556	6.52084	6.86197
	ENSMUSG00000004885	Crabp2	3.49126	3.08801	3.94502	3.42581	2.8075	2.72045	3.33124	3.55022
	ENSMUSG00000004891	Nes	6.36908	7.8427	6.81466	8.03998	6.8378	8.57526	6.74631	8.24258
	ENSMUSG00000004892	Bcan	10.3281	10.4433	10.782	10.8762	10.7882	10.6976	11.3533	11.1599
	ENSMUSG00000004894	Hapln2	5.21515	5.50794	7.82713	7.89469	7.26655	7.1576	7.70863	7.39367
	ENSMUSG00000004895	Prcc	8.54514	8.54637	8.74553	8.76125	8.70031	8.56575	8.89034	8.86247
	ENSMUSG00000004896	Rrnad1	8.11471	8.24505	8.04582	8.32695	8.24888	8.1005	8.1358	8.08934
	ENSMUSG00000004897	Hdgf	9.8686	9.86832	10.0825	10.0759	10.0438	10.1074	10.4064	10.2769
	ENSMUSG00000004902	Slc25a18	8.0789	7.93675	5.9769	6.01366	9.07791	9.12988	8.08571	8.28912
	ENSMUSG00000004929	Thop1	8.55542	8.63769	8.47407	8.47503	8.09603	8.06871	8.65665	8.66446
	ENSMUSG00000004931	Apba3	7.11255	7.18205	6.99334	6.96537	7.43441	7.12839	7.83119	7.3607
	ENSMUSG00000004933	Matk	10.0729	10.3042	10.2211	10.3579	9.58059	9.59351	10.9353	10.6535
	ENSMUSG00000004934	Pias4	7.38225	7.42662	7.70554	7.5242	7.19057	7.2349	7.90302	7.72224
	ENSMUSG00000004936	Map2k1	10.6047	10.5013	10.6151	10.6271	9.97963	9.97068	11.2949	11.1165
	ENSMUSG00000004937	Sgta	9.454	9.64454	9.28911	9.47831	9.53837	9.52909	9.95487	9.8618
	ENSMUSG00000004945	Tmem242	7.29653	7.4111	7.5526	7.74557	7.52189	7.69347	7.8149	7.79974
	ENSMUSG00000004947	Dtx2	6.43599	6.48646	6.32966	6.26573	6.25444	6.05086	6.38098	5.90036
	ENSMUSG00000004951	Hspb1	5.02712	5.69203	5.52107	4.90387	5.53196	5.70519	5.85278	6.17806
	ENSMUSG00000004952	Rasa4	5.32232	5.41277	4.91532	4.74142	7.5119	7.20999	4.74627	4.9638
	ENSMUSG00000004961	Syt5	9.82149	10.0576	9.63546	9.68059	9.63273	9.63444	9.59052	9.38876
	ENSMUSG00000004980	Hnrnpa2b1	10.5309	10.1405	10.7404	10.625	10.8934	10.9354	10.6245	10.395
	ENSMUSG00000004988	Fxyd4	4.37761	4.75582	3.65109	4.0134	4.56079	4.36	2.97307	3.56389
	ENSMUSG00000004994	Ccdc130	6.37165	6.38541	6.61881	6.61365	6.37682	6.46356	6.98976	7.01995
	ENSMUSG00000004996	Mri1	6.65636	7.01508	6.27795	6.97885	6.81939	6.99829	7.70282	7.13496
	ENSMUSG00000005034	Prkacb	12.163	12.0362	12.1044	12.1003	12.2672	12.2799	11.2161	11.2551
	ENSMUSG00000005043	Sgsh	5.41545	6.09683	5.52908	5.70544	7.22132	7.05025	5.8579	6.24998
	ENSMUSG00000005045	Chd5	12.1568	12.1938	11.1223	11.1488	12.0519	11.9929	11.7773	11.5948
	ENSMUSG00000005054	Cstb	5.50385	5.49057	6.02983	5.78805	6.23472	6.39018	5.62044	5.83084
	ENSMUSG00000005057	Sh2b2	5.94872	6.48931	5.21804	6.62768	7.04519	7.39803	6.27789	7.09851
	ENSMUSG00000005069	Pex5	8.52148	8.53449	7.87224	7.81303	8.243	8.07525	8.49853	8.60231
	ENSMUSG00000005078	Jkamp	7.70261	7.6501	7.66898	7.92246	7.678	7.68102	7.44334	7.71149
	ENSMUSG00000005087	Cd44	6.14183	5.9866	4.99881	4.91271	5.42958	5.07197	5.39602	5.50769
	ENSMUSG00000005089	Slc1a2	15.2512	15.068	15.314	15.2749	13.9557	13.9202	15.2489	15.3338
	ENSMUSG00000005102	Eif2ak4	8.22695	8.29614	8.175	8.15755	8.66089	8.63216	8.43694	8.49657
	ENSMUSG00000005103	Wdr1	10.583	10.6315	9.76169	9.91056	10.676	10.722	10.8234	10.9968
	ENSMUSG00000005107	Slc2a9	4.36705	4.75501	2.97199	3.34371	3.45315	4.08348	5.03276	5.5594
	ENSMUSG00000005124	Ccn4	6.04668	5.87855	4.87259	4.66395	2.81729	2.98937	3.66354	2.98556
	ENSMUSG00000005125	Ndrg1	8.38767	8.77089	9.78519	9.91005	9.66208	9.74486	9.7426	9.75788
	ENSMUSG00000005142	Man2b1	8.57144	8.74647	8.4961	8.69452	8.21018	8.17822	8.64869	8.52955
	ENSMUSG00000005148	Klf5	7.7453	7.55449	8.28778	7.55816	6.27881	6.52823	6.82204	6.03528
	ENSMUSG00000005150	Wdr83	6.71843	6.90021	6.60383	6.6803	6.86992	6.93984	7.04884	7.056
	ENSMUSG00000005161	Prdx2	9.63969	9.58102	9.49564	9.54758	9.66352	9.58399	9.92754	9.99216
	ENSMUSG00000005198	Polr2a	9.9158	9.78953	9.69175	9.54783	10.1025	10.1172	9.89668	9.97811
	ENSMUSG00000005204	Senp3	8.94307	8.77656	8.90293	8.75324	8.45394	8.45481	9.12277	8.97932
	ENSMUSG00000005220	Corin	3.06168	3.14645	2.07292	2.6378	4.14516	4.23447	2.31197	2.27072
	ENSMUSG00000005225	Plekha8	7.66494	7.21703	7.7051	7.51966	7.58423	7.46706	7.6041	7.37329
	ENSMUSG00000005233	Spc25	2.63194	3.40978	3.41348	3.85744	3.12838	2.70831	2.46962	2.84886
	ENSMUSG00000005237	Dnah2	6.21632	6.31414	6.18136	6.17084	7.33088	7.42412	6.33936	6.33697
	ENSMUSG00000005251	Ripk4	2.10208	2.49927	3.31527	3.58281	3.64991	3.79037	3.64865	3.21252
	ENSMUSG00000005262	Ufd1	8.62264	8.59006	8.51449	8.47483	8.56151	8.76362	8.18113	8.48983
	ENSMUSG00000005267	Zfp287	7.67395	7.55633	7.80462	7.61311	7.9837	7.80195	7.23554	7.22963
	ENSMUSG00000005268	Prlr	3.09562	3.36763	3.61586	3.05936	9.66279	9.47061	6.15146	6.19635
	ENSMUSG00000005299	Letm1	9.53116	9.59683	9.63773	9.67393	9.71995	9.64531	10.0293	9.85038
	ENSMUSG00000005312	Ubqln1	10.4071	10.4086	10.5448	10.5025	10.6814	10.6178	10.6412	10.597
	ENSMUSG00000005338	Cadm3	11.8917	11.8397	11.4827	11.5113	11.4303	11.4378	11.7911	11.8341
	ENSMUSG00000005354	Txn2	8.84916	8.8702	8.91391	8.85336	8.6499	8.74175	9.00293	9.06505
	ENSMUSG00000005357	Slc1a6	5.63995	5.36108	4.3523	3.58855	6.78924	6.90314	5.88804	5.96125
	ENSMUSG00000005360	Slc1a3	11.8037	11.6117	11.664	11.6499	12.201	12.1388	12.1096	12.1616
	ENSMUSG00000005362	Crbn	8.81516	8.69052	8.77625	8.66277	8.77906	8.68053	8.37113	8.7629
	ENSMUSG00000005364	Il5ra	4.02182	4.53682	3.36305	3.28187	2.92909	3.15271	2.18085	3.08206
	ENSMUSG00000005370	Msh6	7.57332	7.59714	7.54764	7.28165	7.98337	7.84939	7.76102	7.69593
	ENSMUSG00000005371	Fbxo11	10.2512	10.0687	10.2616	10.1264	10.0262	10.0382	9.77194	10.003
	ENSMUSG00000005373	Mlxipl	4.65281	4.78015	4.54087	4.52703	4.65518	4.37974	5.16972	4.54826
	ENSMUSG00000005374	Tbl2	7.88535	7.82323	7.67582	7.73777	7.5676	7.72507	7.94785	7.89048
	ENSMUSG00000005378	Bud23	6.83681	7.17958	7.04907	7.18022	7.05737	7.00281	7.68547	7.22616
	ENSMUSG00000005397	Nid1	6.48891	6.31957	6.58368	6.60541	6.80133	6.74943	6.19774	6.35287
	ENSMUSG00000005410	Mcm5	5.184	5.41772	5.72003	5.61309	3.98372	4.08111	4.91057	5.29471
	ENSMUSG00000005413	Hmox1	4.92985	5.29666	4.4543	4.82843	4.71471	5.14189	4.89688	5.78267
	ENSMUSG00000005417	Mprip	12.5204	12.3942	12.9986	13.0333	12.0554	11.9975	12.6838	12.6234
	ENSMUSG00000005442	Cic	11.274	11.4001	11.187	11.2405	10.9662	10.8806	11.4225	11.2684
	ENSMUSG00000005447	Pafah1b3	5.4343	5.62963	4.56111	3.9374	7.4306	7.29698	5.22504	5.71216
	ENSMUSG00000005465	Il27ra	2.89928	2.74737	2.71846	3.15364	2.64117	2.31335	3.50298	4.16041
	ENSMUSG00000005469	Prkaca	10.5043	10.6241	10.0762	10.0694	10.9148	10.8816	10.6987	10.6576
	ENSMUSG00000005470	Asf1b	3.29814	3.26136	2.91957	3.12369	3.12914	3.60112	2.46962	3.6059
	ENSMUSG00000005481	Ddx39	6.57521	6.25352	6.28091	6.04655	6.26132	6.04704	6.23056	6.16157
	ENSMUSG00000005483	Dnajb1	8.83113	8.61231	8.20684	7.96299	8.61918	8.15795	8.45826	8.12164
	ENSMUSG00000005501	Usp40	8.3161	8.27782	8.3571	8.51752	8.32344	8.39094	7.82285	8.02323
	ENSMUSG00000005505	Kbtbd4	7.41686	7.18768	7.42353	7.18354	7.33437	7.32438	7.42978	7.49025
	ENSMUSG00000005506	Celf1	11.3643	11.2134	11.8265	11.6322	10.379	10.3617	11.104	11.0963
	ENSMUSG00000005510	Ndufs3	8.25579	8.23046	8.52621	8.51676	8.15662	8.12246	8.36117	8.55011
	ENSMUSG00000005514	Por	9.07342	9.17249	9.58373	9.61918	9.78049	9.81366	9.80615	9.77294
	ENSMUSG00000005533	Igf1r	10.8318	10.738	10.7836	10.6227	10.3592	10.129	10.6471	10.4856
	ENSMUSG00000005534	Insr	9.94479	9.88153	10.136	10.0203	9.86535	9.77985	9.8051	9.85242
	ENSMUSG00000005540	Fcer2a	3.76558	4.37117	3.8717	4.35071	3.64575	4.17041	3.11984	4.1026
	ENSMUSG00000005547	Cyp2a5	2	2	3.85258	3.45112	2.24584	2.52663	2	2
	ENSMUSG00000005566	Trim28	9.5733	9.71304	9.63109	9.5875	9.73264	9.63195	10.217	10.2286
	ENSMUSG00000005575	Ube2m	9.10918	9.20557	8.96336	8.86049	9.0442	9.09335	9.0606	8.97943
	ENSMUSG00000005580	Adcy9	9.891	10.0489	9.91631	10.2028	8.40702	8.43943	10.8479	10.676
	ENSMUSG00000005583	Mef2c	12.7598	12.5792	10.8472	10.7301	8.46875	8.4285	9.67195	9.84762
	ENSMUSG00000005609	Ctr9	8.86281	8.66705	9.15037	9.01286	9.11039	8.95546	9.13397	9.10517
	ENSMUSG00000005610	Eif4g2	11.9977	11.6351	12.0803	11.7737	11.9409	11.8185	11.9325	11.9584
	ENSMUSG00000005611	Mrvi1	4.52753	4.38301	5.07801	5.52762	5.22536	4.93029	4.67497	4.39242
	ENSMUSG00000005615	Pcyt1a	8.35639	8.13284	8.43567	8.95617	8.75822	8.61213	8.52396	8.36075
	ENSMUSG00000005621	Zfp592	8.94837	8.99037	8.79553	8.81547	8.94776	8.98866	8.97277	8.91769
	ENSMUSG00000005625	Psmd4	8.78851	8.86144	8.80363	8.73751	9.23102	9.20478	9.23499	8.98917
	ENSMUSG00000005640	Insrr	2.747	2.74002	2.9144	2.73644	3.53702	2.98191	2.18085	2.40034
	ENSMUSG00000005656	Snx6	7.64424	7.52376	7.68684	7.70434	7.95335	7.81561	7.26872	7.78435
	ENSMUSG00000005667	Mthfd2	4.99947	5.22238	5.3176	5.18186	6.53308	6.24786	5.89547	5.65671
	ENSMUSG00000005672	Kit	8.68826	8.69919	8.71541	8.74621	7.69436	7.56721	9.94595	10.0066
	ENSMUSG00000005674	Tomm40l	8.25627	8.23576	8.39911	8.53723	8.10927	8.00302	8.52443	8.42185
	ENSMUSG00000005677	Nr1i3	4.42469	4.73098	4.43107	4.81524	4.12934	4.10218	4.05252	4.62361
	ENSMUSG00000005682	Pan2	7.76238	7.83503	7.89221	8.0705	7.51633	7.69348	7.56362	7.65862
	ENSMUSG00000005683	Cs	10.6806	10.6525	10.4931	10.4186	10.5322	10.5281	10.8312	10.852
	ENSMUSG00000005686	Ampd3	7.60599	7.76285	7.96383	7.76463	8.26261	8.2778	7.38741	7.33672
	ENSMUSG00000005687	Bcas2	7.94841	7.88144	7.81116	7.79737	8.20213	8.41217	7.7759	7.7455
	ENSMUSG00000005696	Sh2d1a	4.52897	4.38301	4.27033	4.33198	4.85145	4.915	4.07278	4.29801
	ENSMUSG00000005698	Ctcf	9.16442	9.0428	9.50798	9.51944	9.27058	9.14569	9.40244	9.39401
	ENSMUSG00000005699	Pard6a	6.68471	6.86839	6.50132	6.94919	6.45943	6.29622	6.93082	6.82956
	ENSMUSG00000005705	Agrp	2.81073	2.62359	2.31994	2.81143	3.24379	3.37282	2.25087	2.60881
	ENSMUSG00000005716	Pvalb	5.68689	5.45501	5.75946	5.17493	4.72577	5.10822	7.09689	6.68258
	ENSMUSG00000005718	Tfap4	4.50656	4.69314	4.67051	5.31279	5.83526	5.79535	4.97575	5.38626
	ENSMUSG00000005732	Ranbp1	7.89671	7.911	8.08241	7.9837	8.54414	8.7115	8.30863	8.16717
	ENSMUSG00000005763	Cd247	2.97756	3.52217	2.53731	3.40653	3.74658	2.94274	4.32545	2.72622
	ENSMUSG00000005774	Rfx5	7.6177	8.02165	7.50461	7.81477	8.49663	8.5089	7.45013	7.81536
	ENSMUSG00000005779	Psmb4	8.62624	8.67861	8.65627	8.70315	9.07802	8.93426	9.39624	9.2092
	ENSMUSG00000005802	Slc30a4	9.11777	9.06938	9.04765	8.98275	8.32441	8.31319	8.61186	8.64628
	ENSMUSG00000005803	Sqor	4.34	3.87731	4.92879	4.50441	4.96597	5.22343	4.49913	4.94009
	ENSMUSG00000005804	Bloc1s6	7.41808	7.4593	7.23738	7.41859	7.35765	7.33765	7.19971	7.20171
	ENSMUSG00000005813	Metap1	8.11973	7.97992	7.84098	7.67733	8.22333	8.26979	8.04848	8.07467
	ENSMUSG00000005823	Gpr108	6.84215	6.81467	7.12473	7.10545	7.56819	7.47227	7.22053	7.20333
	ENSMUSG00000005846	Rsl1d1	8.32298	8.26577	8.63211	8.68118	8.56379	8.62853	8.80864	9.07627
	ENSMUSG00000005871	Apc	12.9533	12.8145	12.698	12.6403	12.0903	12.0642	12.4591	12.4977
	ENSMUSG00000005873	Reep5	11.1227	11.1146	10.7181	10.6793	10.96	11.0296	11.154	11.1507
	ENSMUSG00000005881	Ergic3	8.46221	8.36994	8.24462	8.26528	9.11824	9.03133	8.73352	8.54158
	ENSMUSG00000005882	Uqcc1	7.94911	7.82084	8.00096	7.95024	8.67544	8.7031	8.09857	8.31681
	ENSMUSG00000005886	Ncoa2	10.7649	10.7762	10.9488	10.8414	10.4556	10.3274	10.2934	10.5067
	ENSMUSG00000005892	Trh	3.77256	4.39328	4.31896	4.55319	9.73881	9.59396	2.29871	2.98419
	ENSMUSG00000005893	Nr2c2	10.5456	10.4793	10.5212	10.5508	10.1418	10.1996	10.541	10.4691
	ENSMUSG00000005897	Nr2c1	6.67274	6.36589	6.64609	6.59385	6.43027	6.55286	6.38569	6.25191
	ENSMUSG00000005899	Smpd4	9.58345	9.55747	8.87061	8.79405	8.17109	8.23188	8.67581	8.71372
	ENSMUSG00000005907	Pex1	8.269	8.098	8.17325	8.05426	8.27548	8.00503	7.98978	7.77013
	ENSMUSG00000005917	Otx1	5.3706	5.39547	4.72752	4.27028	3.81841	3.63912	4.85332	4.80243
	ENSMUSG00000005936	Kctd20	9.14122	8.99916	8.97384	8.72298	8.88653	8.80347	8.92538	8.98909
	ENSMUSG00000005949	Ctns	6.92957	6.83441	6.77781	6.78582	6.57706	6.43581	6.31337	6.67256
	ENSMUSG00000005950	P2rx5	3.08995	3.47538	3.01536	2.6121	3.94476	3.82166	4.36089	4.5352
	ENSMUSG00000005951	Shpk	4.74372	5.23674	4.97432	5.15866	4.42495	5.14831	5.26034	5.32941
	ENSMUSG00000005958	Ephb3	8.0392	7.70774	6.20114	5.66552	6.72579	6.12898	7.70711	7.21459
	ENSMUSG00000005968	Tuft1	3.50696	3.68079	3.46047	4.12577	5.43603	5.25731	4.80496	5.13647
	ENSMUSG00000005973	Rcn1	7.25629	7.21298	9.07516	9.06049	8.79123	8.80397	6.58242	6.56727
	ENSMUSG00000005980	Dnase1	6.26412	6.33644	6.14745	6.43337	6.85258	6.86728	6.3986	6.53012
	ENSMUSG00000005981	Trap1	8.56126	8.46427	8.80498	8.66869	8.80616	8.71019	8.66484	8.84985
	ENSMUSG00000005982	Naa60	9.12724	9.10685	9.24815	9.06445	8.91961	8.95519	8.48417	8.68017
	ENSMUSG00000005983	1700037C18Rik	5.32176	5.84017	5.4058	5.65592	5.54283	5.45518	5.64991	5.08981
	ENSMUSG00000005986	Ankrd13d	8.5204	8.55484	7.20749	7.4466	8.57369	8.54524	8.56547	8.17353
	ENSMUSG00000006005	Tpr	10.7699	10.5718	11.133	11.0032	11.2452	11.2857	10.7056	10.8954
	ENSMUSG00000006010	Odr4	8.46069	8.17731	8.73574	8.65595	8.6741	8.69731	8.52123	8.8462
	ENSMUSG00000006014	Prg4	4.76272	3.91777	2.71284	3.15989	2.81946	3.60286	2.71753	2.96175
	ENSMUSG00000006019	Dhx34	7.08277	7.27845	7.14253	7.42698	7.07074	6.91764	7.29162	7.40697
	ENSMUSG00000006021	Kptn	6.81675	6.72958	6.98375	7.10785	6.36753	6.20389	6.90768	6.87438
	ENSMUSG00000006024	Napa	10.2108	10.206	10.2283	10.2403	9.83662	9.90531	10.3583	10.5279
	ENSMUSG00000006050	Sra1	7.07797	7.20164	7.52859	7.35847	7.1338	7.17165	7.23685	7.2104
	ENSMUSG00000006057	Atp5g1	8.9869	8.85964	8.96444	8.87963	8.80874	8.89657	9.40244	9.4585
	ENSMUSG00000006058	Snf8	7.70134	7.60071	7.69553	7.74173	7.64722	7.65731	8.18157	7.96951
	ENSMUSG00000006095	Tbcb	8.34282	8.45249	8.1697	8.11622	8.61702	8.61511	8.85965	8.6187
	ENSMUSG00000006127	Inpp5k	8.23905	8.59438	7.88938	8.04079	7.90238	7.88013	8.1106	8.28636
	ENSMUSG00000006134	Crkl	8.84403	9.07507	8.69742	8.58697	9.27311	9.1681	8.95386	8.81867
	ENSMUSG00000006154	Eps8l1	6.45548	6.27948	5.89171	5.40288	6.79699	6.47865	7.03015	6.39076
	ENSMUSG00000006169	Clint1	8.93578	8.77306	9.0562	8.92608	9.00022	8.97453	8.87758	8.95811
	ENSMUSG00000006191	Cdkal1	7.27082	7.28385	7.5701	7.50505	7.52744	7.46365	6.93956	7.27962
	ENSMUSG00000006204	5430419D17Rik	2.10945	2.10308	2	2	3.11625	3.66124	2.35135	2.10806
	ENSMUSG00000006205	Htra1	9.866	9.70018	10.2998	10.2353	9.77704	9.60152	11.0994	10.7856
	ENSMUSG00000006215	Zbtb17	8.13962	8.01295	8.57958	8.46508	7.59606	7.36169	8.48481	8.41309
	ENSMUSG00000006218	Fam131c	3.90027	3.90881	3.4224	3.99063	5.99241	5.66527	3.25555	4.18984
	ENSMUSG00000006219	Fblim1	3.42814	3.70045	5.02312	5.56424	3.32814	3.82444	2.70916	3.69409
	ENSMUSG00000006235	Epor	4.48879	4.88501	6.0662	6.62205	3.27168	3.37361	5.49873	4.8637
	ENSMUSG00000006241	Ccdc159	6.60927	6.72199	6.01787	6.35154	6.21323	6.28646	6.2032	6.41583
	ENSMUSG00000006262	Mob1b	8.42687	8.24634	8.2773	8.18981	7.74352	7.92905	7.72171	8.12412
	ENSMUSG00000006269	Atp6v1b1	3.73115	3.87862	3.79063	3.87805	3.74165	3.7666	3.40187	3.188
	ENSMUSG00000006270	Vax1	2.95511	3.42246	3.08692	3.34197	6.17911	5.53855	3.9296	3.6152
	ENSMUSG00000006273	Atp6v1b2	12.1719	12.0654	11.4359	11.3399	11.6581	11.6146	11.7697	11.855
	ENSMUSG00000006276	Eps15l1	9.09418	9.19752	9.35099	9.41633	9.25763	9.25248	8.99028	8.94164
	ENSMUSG00000006281	Tep1	6.1048	6.02301	6.00526	5.63961	6.55431	6.47233	5.95526	5.60138
	ENSMUSG00000006288	Ttc5	8.11531	8.04243	8.08184	8.06939	7.82583	7.86464	8.37397	8.39078
	ENSMUSG00000006289	Osgep	6.76542	6.83073	7.24288	7.09393	7.15281	7.20051	7.23167	7.25791
	ENSMUSG00000006299	Aamp	8.95956	8.93034	9.00414	9.12598	9.5228	9.47097	9.61682	9.45119
	ENSMUSG00000006301	Tmbim1	8.34879	8.4428	8.44235	8.83595	8.58106	8.73286	8.27314	8.43023
	ENSMUSG00000006304	Arpc2	10.1071	9.96819	10.5302	10.5348	9.34928	9.38912	11.046	11.0455
	ENSMUSG00000006307	Kmt2b	9.50766	9.62475	9.65515	9.71726	9.60149	9.69236	9.73468	9.44494
	ENSMUSG00000006310	Zbtb32	3.80621	3.55336	3.64184	3.94638	3.31565	3.85114	4.34515	3.51126
	ENSMUSG00000006315	Tmem147	7.23162	7.55623	6.98151	7.07473	7.26274	7.41279	7.15239	7.4867
	ENSMUSG00000006333	Rps9	9.05262	9.04374	9.61204	9.5401	9.75067	9.83974	10.047	9.69929
	ENSMUSG00000006335	Tfpt	6.23117	6.42357	6.20037	6.29428	6.68547	6.67235	6.90553	6.48383
	ENSMUSG00000006342	Susd2	6.83229	7.22346	5.69185	5.85843	8.35511	8.38187	4.73095	5.27064
	ENSMUSG00000006344	Ggt5	4.71797	4.53361	4.77557	4.75152	4.55265	4.18544	4.30064	4.71785
	ENSMUSG00000006345	Ggt1	3.85632	3.78822	4.47016	3.96735	3.78139	4.24576	4.21378	4.51663
	ENSMUSG00000006356	Crip2	9.25803	9.40228	9.3869	9.37483	8.28734	8.26261	8.27936	8.20256
	ENSMUSG00000006360	Crip1	3.75404	4.00786	3.68666	4.28162	4.31217	4.51864	5.08241	4.0211
	ENSMUSG00000006362	Cbfa2t3	9.24796	9.0964	8.17523	7.96076	6.79758	6.69736	9.28888	8.5319
	ENSMUSG00000006369	Fbln1	6.51682	6.60347	5.62425	5.64397	6.60152	6.56976	6.95999	7.10626
	ENSMUSG00000006373	Pgrmc1	10.6384	10.5515	10.1946	10.2921	11.3128	11.3449	10.2913	10.5425
	ENSMUSG00000006378	Gcat	4.85952	4.58186	4.92176	4.49155	4.64731	4.91379	5.50041	5.17594
	ENSMUSG00000006386	Tek	6.81561	6.18938	6.59443	6.30667	6.36676	5.67603	6.53142	5.86523
	ENSMUSG00000006390	Elovl1	5.82033	5.94662	6.58661	6.25338	5.74509	6.06844	5.87284	5.80846
	ENSMUSG00000006392	Med8	7.36714	6.99581	7.32703	7.18998	6.98833	7.01811	7.50566	7.32471
	ENSMUSG00000006395	Hyi	5.67645	5.64758	5.27311	5.47758	6.56432	6.5527	5.05386	5.4436
	ENSMUSG00000006398	Cdc20	2.6417	2.44232	3.63422	4.07171	3.27858	3.22705	4.09785	2.71295
	ENSMUSG00000006403	Adamts4	5.91803	6.2301	8.23827	7.9547	7.62827	7.37761	7.68182	7.54873
	ENSMUSG00000006411	Nectin4	4.32828	4.74701	4.43126	4.42122	4.76802	4.56174	6.17522	5.95268
	ENSMUSG00000006412	Pfdn2	8.63738	8.36503	8.52865	8.29639	8.96464	9.15253	7.74151	8.19368
	ENSMUSG00000006418	Rnf114	8.18294	8.11428	8.23219	8.18768	8.16579	8.04774	8.22714	7.94332
	ENSMUSG00000006423	C330007P06Rik	8.53624	8.27258	8.5862	8.55082	8.15374	8.18564	8.58741	8.49806
	ENSMUSG00000006435	Neurl1a	10.9233	11.0124	10.9457	11.0176	9.73811	9.66227	11.2667	10.9405
	ENSMUSG00000006442	Srm	7.69073	7.71936	8.35918	8.14789	7.49269	7.48188	7.95883	7.88589
	ENSMUSG00000006445	Epha2	3.97724	5.18795	4.6372	5.30333	4.4095	5.66697	4.10566	5.20341
	ENSMUSG00000006456	Rbm14	8.6994	8.6633	8.48424	8.2165	8.64985	8.32405	8.30611	8.18763
	ENSMUSG00000006457	Actn3	4.1289	3.57886	3.07625	2.90017	4.13154	4.14962	3.65848	3.54373
	ENSMUSG00000006462	A530013C23Rik	3.36884	4.12733	2.75381	3.00386	2.99949	2.84709	4.2734	3.99835
	ENSMUSG00000006463	Zdhhc24	7.04392	7.08455	6.59677	6.62397	6.65813	6.73552	7.15358	6.71381
	ENSMUSG00000006464	Bbs1	9.11656	9.1713	8.86712	8.77774	8.78877	8.78927	8.91621	8.75423
	ENSMUSG00000006471	Ndor1	7.74862	7.93394	7.61785	7.63202	7.2682	7.43516	7.47363	7.85365
	ENSMUSG00000006476	Nsmf	11.9325	11.9683	11.1804	11.2471	10.4381	10.3534	12.9553	12.8218
	ENSMUSG00000006494	Pdk1	9.3686	9.29354	8.16588	8.25986	8.58632	8.83592	8.90719	8.99854
	ENSMUSG00000006498	Ptbp1	7.93346	8.143	8.03196	7.9204	8.33579	8.23565	7.5149	7.72487
	ENSMUSG00000006517	Mvd	6.39646	6.59571	6.43869	6.16103	6.08548	6.6561	6.2815	6.67225
	ENSMUSG00000006519	Cyba	3.87996	4.11654	4.60617	4.5743	4.27859	4.23994	5.13653	5.2497
	ENSMUSG00000006522	Itih3	7.06012	7.06147	6.47231	6.57569	11.3818	11.3568	7.42088	7.21963
	ENSMUSG00000006526	Tmem110	7.34351	7.35805	7.26018	7.47457	7.59017	7.51917	7.58906	7.65556
	ENSMUSG00000006527	Sfmbt1	8.81896	8.84528	8.47166	8.46565	9.16251	9.13896	8.70321	8.63629
	ENSMUSG00000006567	Atp7b	5.00264	5.18483	4.707	5.05504	6.59695	6.68137	5.40909	5.59179
	ENSMUSG00000006575	Rundc3a	11.3967	11.4778	11.0389	11.1107	10.704	10.6233	11.869	11.6187
	ENSMUSG00000006576	Slc4a3	10.5679	10.6249	10.5048	10.657	10.196	10.1887	10.4336	10.2071
	ENSMUSG00000006585	Cdt1	3.57989	4.547	3.52785	3.90917	3.91494	4.45423	3.58677	3.60426
	ENSMUSG00000006586	Runx1t1	8.80487	8.80965	9.94067	10.1321	8.45727	8.16436	8.60327	8.60035
	ENSMUSG00000006587	Snai3	2.35872	2.6671	3.7635	3.57849	2	2	2	2
	ENSMUSG00000006589	Aprt	6.60306	6.74038	6.03403	6.1175	6.28871	6.3676	7.15172	6.86599
	ENSMUSG00000006599	Gtf2h1	8.17072	7.92153	8.33806	8.26586	7.95107	7.99814	7.8975	8.03687
	ENSMUSG00000006611	Hfe	4.13997	4.61648	4.67624	4.74878	4.42215	4.45921	5.19242	5.02732
	ENSMUSG00000006638	Abhd1	3.83817	3.56803	3.85872	3.7924	4.28448	4.06464	4.41291	3.73591
	ENSMUSG00000006641	Slc5a6	6.95313	7.0111	6.17057	6.39754	7.36016	7.29118	6.71521	6.79539
	ENSMUSG00000006649	Nphs1	4.69017	4.60621	5.15584	5.05416	3.92958	3.64778	5.28224	5.03875
	ENSMUSG00000006651	Aplp1	12.9041	12.9731	13.1385	13.2218	12.7131	12.6851	13.6288	13.4027
	ENSMUSG00000006673	Qrich1	10.1722	10.1477	10.3064	10.2968	10.054	10.0306	10.0474	10.1904
	ENSMUSG00000006675	P4htm	8.89473	9.05733	8.61179	8.72889	8.83271	8.93728	9.10891	9.0593
	ENSMUSG00000006676	Usp19	10.2924	10.2233	10.2757	10.2669	10.3664	10.1478	10.781	10.4975
	ENSMUSG00000006678	Pola1	6.32319	6.2148	6.97695	6.65385	6.33205	6.17967	5.85858	6.18116
	ENSMUSG00000006699	Cdc42	10.2803	10.173	10.1658	10.073	10.1407	10.1069	9.92152	10.1765
	ENSMUSG00000006705	Pknox1	7.48034	7.33697	7.77852	7.68633	7.09297	6.89422	7.19501	7.25039
	ENSMUSG00000006711	D130043K22Rik	9.16842	9.13247	8.78572	8.87357	9.0529	9.01648	8.78222	8.6702
	ENSMUSG00000006715	Gmnn	3.38587	3.40235	4.45609	4.48896	3.87446	3.95466	3.82501	3.39849
	ENSMUSG00000006717	Acot13	7.52279	7.46223	7.56731	7.62951	7.56665	7.51796	7.62596	8.17773
	ENSMUSG00000006720	Zfp184	4.88481	5.31197	4.80009	5.02857	5.37058	5.36743	4.4867	5.30352
	ENSMUSG00000006728	Cdk4	7.74198	7.72072	8.18454	8.13901	8.07096	8.10637	8.11477	8.05022
	ENSMUSG00000006731	B4galnt1	9.60226	9.847	9.64178	9.72211	8.85646	8.80372	10.044	9.80977
	ENSMUSG00000006732	Mettl1	6.20391	6.05004	5.99133	5.92239	6.38704	6.27399	6.29645	6.24508
	ENSMUSG00000006736	Tspan31	8.15492	7.86039	8.05574	7.9131	7.84807	7.92241	7.78001	7.72604
	ENSMUSG00000006740	Kif5b	10.9719	10.8008	11.6733	11.6617	11.5469	11.5429	11.5199	11.4924
	ENSMUSG00000006763	Saal1	6.90924	6.89303	6.69347	6.72391	6.71049	6.57558	7.04937	7.11394
	ENSMUSG00000006782	Cnp	9.13422	9.4869	11.5407	11.602	11.0651	11.1301	11.247	11.0748
	ENSMUSG00000006784	Ttc25	4.17433	4.36407	4.61874	4.62249	5.50222	5.72635	4.74327	4.79873
	ENSMUSG00000006800	Sulf2	10.4397	10.5389	9.38195	9.4757	9.76026	9.84464	10.3334	10.3089
	ENSMUSG00000006818	Sod2	10.7474	10.6015	10.7757	10.7456	10.5894	10.658	10.6342	10.6269
	ENSMUSG00000006850	Tmco6	5.8995	5.96435	6.14243	5.74027	5.89262	5.57523	5.99864	5.79185
	ENSMUSG00000006906	Stambp	8.12543	8.3064	8.17763	8.38115	8.13805	8.29667	7.6629	8.10588
	ENSMUSG00000006920	Ezh1	8.91098	9.11396	9.00977	9.01272	9.06169	8.96487	9.63822	9.63736
	ENSMUSG00000006930	Hap1	10.1267	10.3856	9.39838	9.63149	12.8438	12.7522	10.7107	10.7017
	ENSMUSG00000006931	P3h4	5.49939	5.83144	5.71483	5.54888	7.12861	7.24627	6.9442	6.2368
	ENSMUSG00000006932	Ctnnb1	11.7129	11.6673	11.4353	11.3207	11.6391	11.55	11.6414	11.7154
	ENSMUSG00000006941	Eif1b	8.45382	8.22894	7.99633	7.78082	8.92186	8.75491	8.57888	8.67051
	ENSMUSG00000006958	Chrd	8.42409	8.65106	6.47816	6.6641	6.54165	6.65857	9.80157	9.30891
	ENSMUSG00000006998	Psmd2	10.1968	10.2045	10.2856	10.1736	10.1498	10.1366	10.1826	10.3604
	ENSMUSG00000007021	Syngr3	9.84707	9.96736	9.48727	9.48845	10.0381	9.91088	10.0348	9.99258
	ENSMUSG00000007029	Vars	8.21442	8.49521	8.32934	8.47827	8.62342	8.45	9.19073	9.08613
	ENSMUSG00000007030	Vwa7	2.61444	2.21535	4.68607	4.70578	3.4721	2.43673	3.0724	2.19936
	ENSMUSG00000007033	Hspa1l	5.76087	5.79584	5.19923	5.52999	4.90233	5.13618	5.57174	5.85259
	ENSMUSG00000007036	Abhd16a	8.50186	8.64264	8.49797	8.45653	8.64194	8.56444	8.85444	8.80021
	ENSMUSG00000007038	Neu1	8.19647	8.39721	7.794	7.76886	8.06216	8.18161	8.80526	8.5436
	ENSMUSG00000007039	Ddah2	4.8218	5.29578	5.17115	5.46716	4.8818	5.01241	6.10181	5.83739
	ENSMUSG00000007041	Clic1	5.42102	5.26846	5.57028	5.70517	5.35207	5.60317	5.49106	5.88179
	ENSMUSG00000007050	Lsm2	5.24893	4.90464	5.17921	4.94656	4.98405	5.33069	4.80737	5.24289
	ENSMUSG00000007080	Pole	4.00363	4.24576	4.24678	4.219	3.87173	4.01115	3.97329	4.72737
	ENSMUSG00000007097	Atp1a2	12.6224	12.4265	12.7259	12.64	13.1193	12.9602	13.3116	13.0753
	ENSMUSG00000007122	Casq1	3.4195	3.56576	3.84715	3.15364	3.22803	3.59877	3.34632	3.01512
	ENSMUSG00000007207	Stx1a	10.7369	10.753	8.86007	8.86987	8.25756	8.1797	9.17023	9.18676
	ENSMUSG00000007216	Zfp775	5.96317	6.56135	6.47698	6.85803	6.79684	6.59792	6.45155	6.66187
	ENSMUSG00000007279	Scube2	4.42309	4.72319	3.09122	3.77109	4.41011	4.65029	3.6104	3.99907
	ENSMUSG00000007338	Mrpl49	7.56987	7.47606	7.5262	7.4465	7.65237	7.61875	7.63182	7.67468
	ENSMUSG00000007379	Dennd2c	3.48629	3.02242	3.29554	2.99183	3.35845	2.57486	4.37783	2.50322
	ENSMUSG00000007411	Mark3	9.92199	9.81913	9.87879	9.68778	9.48165	9.44483	9.91945	9.92321
	ENSMUSG00000007415	Gatad1	8.97436	8.90465	9.12652	9.05834	8.7636	8.73703	8.99894	8.83795
	ENSMUSG00000007440	Pcdha11	7.19134	7.19416	6.75456	7.18105	6.57508	6.58494	6.73693	7.16002
	ENSMUSG00000007458	M6pr	9.02197	8.91322	9.23176	9.18409	9.41723	9.50998	9.12105	9.2054
	ENSMUSG00000007476	Lrrc8a	9.34137	9.69614	9.27044	9.52608	10.2695	10.3821	9.71322	9.99246
	ENSMUSG00000007480	Mc5r	3.51103	3.94542	3.29848	3.88543	3.22811	3.3421	3.57639	3.81164
	ENSMUSG00000007564	Ppp2r1a	11.4177	11.4202	11.2489	11.2171	11.2492	11.2705	11.7222	11.7223
	ENSMUSG00000007570	Fance	6.3297	6.86971	6.74571	7.25187	6.68853	6.68539	7.59571	7.54611
	ENSMUSG00000007589	Tinf2	6.61071	7.0354	6.82581	7.04465	6.71807	6.75838	7.06644	7.0902
	ENSMUSG00000007591	Tssk4	3.51382	3.41424	2.49461	3.79356	3.05298	2.9448	3.48802	2.99839
	ENSMUSG00000007594	Hapln4	8.58587	8.59387	7.21368	6.99196	8.8777	9.00994	9.79358	9.65354
	ENSMUSG00000007603	Dus3l	8.80471	9.00514	8.81104	8.87596	9.12088	8.98267	9.15262	9.0649
	ENSMUSG00000007610	Gtpbp3	7.34486	7.53144	7.30301	7.49433	7.26487	7.13612	7.9661	7.76718
	ENSMUSG00000007613	Tgfbr1	7.88164	7.55942	7.94723	7.72209	7.53342	7.58124	7.58207	7.62561
	ENSMUSG00000007617	Homer1	12.0082	11.3445	12.1915	11.9669	8.83191	8.74287	11.0697	10.7807
	ENSMUSG00000007646	Rad51c	4.78466	4.84922	4.25613	3.29984	5.04875	4.93248	4.76805	4.62317
	ENSMUSG00000007653	Gabrb2	10.6472	10.452	10.2257	10.0874	10.0671	9.98902	10.0835	10.156
	ENSMUSG00000007655	Cav1	5.62595	5.58449	5.89534	5.72789	5.56045	5.38597	5.54978	5.90108
	ENSMUSG00000007656	Arpp19	10.6176	10.0191	11.552	11.2534	8.652	8.79221	8.45002	8.66878
	ENSMUSG00000007659	Bcl2l1	9.55442	9.66316	9.65034	9.79686	9.71755	9.8637	9.93604	10.0108
	ENSMUSG00000007670	Khsrp	9.85541	9.90142	10.209	10.2501	9.95322	9.82158	10.3832	10.2203
	ENSMUSG00000007682	Dio2	10.2257	9.08797	9.70919	9.20356	5.99603	6.30037	9.44747	9.17782
	ENSMUSG00000007721	Ccdc124	8.3293	8.35418	8.30597	8.33867	8.4433	8.55386	8.84289	8.7493
	ENSMUSG00000007739	Cct4	8.78426	8.68644	8.55246	8.38217	9.15422	8.94841	8.81617	8.98962
	ENSMUSG00000007777	0610009B22Rik	5.75098	5.42594	5.77434	5.37314	5.94483	5.83214	5.15535	5.85383
	ENSMUSG00000007783	Cpt1c	9.69284	9.82667	9.47758	9.55098	9.35209	9.28033	10.155	10.0744
	ENSMUSG00000007805	Twist2	4.27774	4.23773	2.78908	2.71682	2.75618	2.80437	3.22674	3.35595
	ENSMUSG00000007812	Zfp655	8.49744	8.30281	8.08382	8.1673	8.50366	8.58645	7.73006	8.05536
	ENSMUSG00000007815	Rhoa	9.65152	9.62838	9.88911	9.8909	9.74074	9.85289	9.87936	9.96295
	ENSMUSG00000007817	Zmiz1	11.5045	11.4585	10.6919	10.6696	10.8622	10.9337	10.6582	10.6255
	ENSMUSG00000007827	Ankrd26	8.23168	7.88217	8.3233	7.97622	9.02119	8.73656	7.73486	7.71368
	ENSMUSG00000007833	Aldh16a1	5.2683	5.26343	5.47265	5.24866	5.37947	5.08523	5.55032	4.84181
	ENSMUSG00000007836	Hnrnpa0	9.21945	9.24973	9.33586	9.55871	9.40772	9.38725	10.0882	9.77589
	ENSMUSG00000007837	Prrg2	4.60187	4.94985	4.32981	4.60927	4.38806	4.31572	4.95857	4.66947
	ENSMUSG00000007850	Hnrnph1	10.0975	9.63608	10.4621	10.0545	10.3347	10.3476	9.84169	9.67643
	ENSMUSG00000007867	Ift43	4.92961	4.78403	5.25144	4.95003	5.84826	5.51211	4.88183	4.53589
	ENSMUSG00000007872	Id3	6.33777	5.97076	6.91302	6.22501	6.2629	5.57902	7.81912	7.00336
	ENSMUSG00000007877	Tcap	3.58044	3.6251	2.8884	2.71246	2.29563	2.19156	2.75722	2.19936
	ENSMUSG00000007880	Arid1a	11.2744	11.2847	11.6487	11.6807	11.1869	11.0766	11.0884	11.1003
	ENSMUSG00000007888	Crlf1	2.77868	2.61863	2.62663	2.83953	2.87873	3.26745	7.95263	7.61112
	ENSMUSG00000007891	Ctsd	10.5899	10.6608	10.585	10.599	10.8849	10.8549	10.743	10.845
	ENSMUSG00000007892	Rplp1	10.2048	10.2153	10.4485	10.3993	10.2043	10.1814	10.7555	10.6626
	ENSMUSG00000007908	Hmgcll1	7.19346	7.18579	7.316	7.44274	7.60322	7.50603	6.89191	6.39111
	ENSMUSG00000007944	Ttc9b	9.32133	9.54608	8.5815	8.72119	7.56665	7.48791	8.89975	8.35109
	ENSMUSG00000007950	Abhd8	10.6864	10.8783	10.5293	10.6672	10.6077	10.4023	11.4223	11.0335
	ENSMUSG00000007987	Ift22	8.61243	8.49371	8.33303	8.13551	8.91975	8.83794	8.44562	8.33675
	ENSMUSG00000007989	Fzd3	11.1989	11.044	11.3579	11.3072	10.6131	10.6992	10.1857	10.377
	ENSMUSG00000008028	1700008O03Rik	3.28028	3.47039	4.18358	4.13384	3.12471	3.5612	3.89095	3.42518
	ENSMUSG00000008035	Mid1ip1	8.32141	8.39748	8.79126	8.91128	9.61422	9.5069	9.05687	8.85063
	ENSMUSG00000008036	Ap2s1	9.41982	9.56201	9.06353	9.26155	9.42119	9.30874	10.1403	9.84841
	ENSMUSG00000008090	Fgfrl1	6.24681	6.41853	6.35948	6.38124	6.03391	5.9144	7.08891	7.02315
	ENSMUSG00000008129	4930432K21Rik	4.60463	5.15334	3.88707	4.84173	4.91839	5.34298	4.29588	4.67447
	ENSMUSG00000008136	Fhl2	8.15808	8.37103	6.86217	7.02163	4.80128	5.16628	7.86265	8.1381
	ENSMUSG00000008140	Emc10	9.21085	9.32398	9.31686	9.31125	9.13208	8.96537	10.1147	9.81242
	ENSMUSG00000008153	Clstn3	11.8049	11.8538	11.5312	11.5939	12.0498	11.9707	11.641	11.6199
	ENSMUSG00000008167	Fbxw9	6.99615	7.0358	6.17528	6.33103	6.63339	6.67459	6.81872	6.66695
	ENSMUSG00000008200	Fnbp4	8.98603	9.13854	9.09298	9.39375	9.08437	9.29052	8.9296	9.17517
	ENSMUSG00000008206	Cers4	9.73138	9.61845	8.71786	8.9143	9.88152	9.93861	9.18701	9.10199
	ENSMUSG00000008226	Scrn3	7.15621	7.11342	7.86494	7.64142	7.06491	7.07885	7.04311	7.49997
	ENSMUSG00000008301	Phax	8.18362	7.89103	8.38756	8.18464	8.48932	8.50195	8.14575	8.28351
	ENSMUSG00000008305	Tle1	8.71395	8.51929	9.40723	9.39734	8.61663	8.35661	10.085	9.68017
	ENSMUSG00000008307	1700109H08Rik	6.05394	6.07847	5.20202	6.07393	5.47791	5.85844	5.59708	5.66659
	ENSMUSG00000008318	Relt	5.89711	6.55621	5.7033	6.2243	7.39143	7.49581	6.39341	6.32795
	ENSMUSG00000008333	Snrpb2	7.09419	6.98365	6.93	6.83673	7.20509	7.3393	6.77898	6.91605
	ENSMUSG00000008348	Ubc	10.5188	10.5222	10.7723	10.8315	11.2405	11.132	10.9074	11.1147
	ENSMUSG00000008373	Prpf31	7.80875	7.86525	7.75154	7.95762	7.93388	7.97117	8.10185	8.10972
	ENSMUSG00000008384	Sertad1	5.87157	5.62555	5.34398	5.44744	4.71052	4.83764	5.6088	5.38779
	ENSMUSG00000008393	Carhsp1	6.97793	7.25608	9.39931	9.51121	8.42078	8.54254	8.28736	8.51913
	ENSMUSG00000008398	Elk3	6.89436	6.90439	7.03203	7.24948	6.43464	6.22918	6.51268	6.4362
	ENSMUSG00000008429	Herpud2	8.77528	8.76221	8.82298	8.76113	8.36553	8.46155	8.77862	8.7354
	ENSMUSG00000008435	Rdh13	7.27092	7.41284	6.84068	7.13955	7.43217	7.1592	7.45952	7.11981
	ENSMUSG00000008438	Adam21	4.55326	4.76082	4.1158	4.71775	4.23582	4.60496	4.2912	3.98491
	ENSMUSG00000008450	Nutf2	6.38894	6.27645	6.23837	5.78173	6.64403	6.75955	5.71363	6.11691
	ENSMUSG00000008475	Arpc5	8.96272	8.77255	8.77229	8.76157	8.52674	8.5645	9.94963	10.0347
	ENSMUSG00000008489	Elavl2	9.7205	9.56815	8.665	8.54554	10.0202	9.91059	9.57122	9.5589
	ENSMUSG00000008496	Pou2f2	7.35919	7.40995	7.18366	7.18328	8.21334	7.93415	6.85805	6.66165
	ENSMUSG00000008540	Mgst1	4.2023	4.20744	4.99526	4.77366	5.66078	5.8775	4.40215	5.06583
	ENSMUSG00000008575	Nfib	11.0789	11.1168	10.1584	10.1733	9.41818	9.49325	11.6844	11.8204
	ENSMUSG00000008604	Ubqln4	10.1404	10.1504	10.2196	10.1365	9.16771	9.03197	9.8079	9.82245
	ENSMUSG00000008658	Rbfox1	10.6084	10.537	11.8401	11.837	9.72743	9.86229	11.3769	11.4175
	ENSMUSG00000008668	Rps18	9.19296	9.06883	9.48582	9.42803	9.44081	9.45976	9.51067	9.65751
	ENSMUSG00000008682	Rpl10	9.88731	9.81722	9.85277	9.87923	10.2647	10.2042	9.90615	10.098
	ENSMUSG00000008683	Rps15a	9.08026	9.06417	8.60433	8.52505	9.54903	9.63827	8.85641	9.05425
	ENSMUSG00000008690	Ncaph2	9.35016	9.39471	9.4209	9.43148	9.38711	9.33111	9.77339	9.72508
	ENSMUSG00000008730	Hipk1	10.9586	10.8483	11.1118	11.0287	10.9045	10.9254	10.7507	10.8125
	ENSMUSG00000008734	Gprc5b	9.31393	9.39944	9.78975	9.70424	10.421	10.3671	10.4651	10.2131
	ENSMUSG00000008763	Man1a2	10.758	10.4018	10.5398	10.3815	10.0913	10.0285	10.2355	10.1632
	ENSMUSG00000008822	Acyp1	5.30499	5.64412	5.2611	5.41331	5.6316	5.44956	5.92176	5.83325
	ENSMUSG00000008845	Cd163	4.39568	4.15198	6.09656	5.75385	3.62645	3.81608	4.66735	3.27206
	ENSMUSG00000008855	Hdac5	10.6234	10.6866	10.6701	10.491	10.712	10.4576	11.142	10.6389
	ENSMUSG00000008859	Rala	8.68994	8.44453	8.7369	8.68918	8.65986	8.57939	8.55084	8.46415
	ENSMUSG00000008892	Vdac3	9.12646	8.98631	9.08163	9.01002	9.46561	9.60424	9.08416	9.09606
	ENSMUSG00000008958	Vps72	6.94259	6.99401	7.43139	7.35952	7.67365	7.7136	7.49437	7.32439
	ENSMUSG00000008976	Gabpa	7.78794	7.38621	8.17991	7.78958	7.73741	7.77716	7.93638	7.81004
	ENSMUSG00000008999	Bmp7	6.02243	6.16374	5.87812	6.06479	6.04729	5.88157	5.8328	5.7085
	ENSMUSG00000009013	Dynll1	10.5061	10.2848	10.1519	9.92998	9.68896	9.52847	10.4241	10.5002
	ENSMUSG00000009030	Pdcl	7.39492	7.14435	7.16708	7.01056	6.91337	6.90358	7.51537	7.08183
	ENSMUSG00000009035	Tmem184b	9.05689	9.32321	8.96606	9.12108	8.93975	8.93554	8.80428	8.82009
	ENSMUSG00000009070	Rsph14	2.48631	2.34235	2.66274	2.33366	3.09594	3.88495	2	2.28754
	ENSMUSG00000009073	Nf2	9.67563	9.6471	9.82628	9.96104	9.49571	9.42111	10.2401	10.0554
	ENSMUSG00000009075	Cabp7	6.70306	6.7934	6.83126	7.05668	8.22021	8.09122	11.4471	11.4012
	ENSMUSG00000009076	Zmat5	5.69599	5.5292	5.79667	5.81744	5.74018	5.491	6.29471	6.36315
	ENSMUSG00000009079	Ewsr1	10.4469	10.3683	10.8361	10.8183	10.4586	10.4504	10.2317	10.3593
	ENSMUSG00000009090	Ap1b1	10.519	10.6075	10.233	10.315	10.532	10.5577	10.5782	10.6492
	ENSMUSG00000009092	Derl3	4.34005	3.99897	4.4831	4.10917	4.50634	3.89655	4.37671	3.89033
	ENSMUSG00000009097	Tbx1	2.85028	3.89276	4.18938	3.93446	4.20445	3.93922	3.75434	4.61665
	ENSMUSG00000009112	Bcl2l13	9.08507	9.19745	8.87801	8.87635	8.71312	8.7958	9.03982	9.15488
	ENSMUSG00000009207	Lnpk	9.23777	9.09894	8.89329	8.82661	8.90055	8.90908	8.57561	8.94396
	ENSMUSG00000009210	Prr29	2.10945	2.43808	2.23822	2.43985	3.94626	4.03163	2.72159	2.39205
	ENSMUSG00000009216	Fam163b	9.99051	10.1366	9.44165	9.52304	8.01791	8.04672	10.1928	10.0904
	ENSMUSG00000009281	Rarres2	4.39454	3.91543	5.67301	5.69163	7.35282	7.20538	5.899	5.83359
	ENSMUSG00000009291	Pttg1ip	8.13368	8.10979	8.98023	8.90079	8.38325	8.37062	8.73689	8.54672
	ENSMUSG00000009292	Trpm2	8.52195	8.6803	8.42152	8.5234	8.62593	8.60184	8.55747	8.37012
	ENSMUSG00000009293	Ube2g2	7.43866	7.67087	7.73478	7.92631	7.34903	7.13756	8.53415	8.34677
	ENSMUSG00000009356	Lpo	3.12966	2.78704	2.93694	2.92328	4.98968	4.61961	3.23697	2.974
	ENSMUSG00000009376	Met	5.52016	5.43782	3.66625	3.40205	5.13803	4.86856	5.47838	5.79834
	ENSMUSG00000009378	Slc16a12	4.48177	4.33297	4.17605	4.24677	4.20773	4.38407	3.82471	4.1751
	ENSMUSG00000009394	Syn2	12.5672	12.4331	11.2238	11.2385	11.6751	11.6492	12.4166	12.5589
	ENSMUSG00000009406	Elk1	9.30603	9.2536	9.04127	9.09356	8.65181	8.88816	9.51604	9.32908
	ENSMUSG00000009418	Nav1	11.4029	11.3843	10.8233	10.8784	11.1539	11.2176	11.1081	11.1962
	ENSMUSG00000009470	Tnpo1	9.72815	9.53102	9.61017	9.57615	9.90785	9.94372	9.3397	9.50836
	ENSMUSG00000009535	Rnmt	9.07348	9.05165	8.87743	9.07657	9.07015	9.1686	8.84812	9.01497
	ENSMUSG00000009549	Srp14	8.19825	8.10138	8.25032	8.22491	8.70606	8.86394	8.79014	8.67329
	ENSMUSG00000009551	6330409D20Rik	3.69617	3.84045	2.75226	2.95212	4.22424	4.72227	3.08482	2.9662
	ENSMUSG00000009555	Cdk9	9.15967	9.04765	8.88295	8.848	8.68127	8.60127	9.23254	8.93734
	ENSMUSG00000009563	Tor2a	6.76788	7.23817	6.87925	6.77782	6.74773	6.59894	7.44028	6.96662
	ENSMUSG00000009566	Fpgs	5.58676	6.13666	5.32219	6.03924	5.51805	5.74339	5.8052	5.65558
	ENSMUSG00000009569	Mrtfb	12.2436	12.1137	12.5554	12.4115	11.028	11.1661	11.637	11.7986
	ENSMUSG00000009575	Cbx5	11.4116	11.2779	11.2568	11.1831	11.6038	11.593	11.1605	11.2871
	ENSMUSG00000009585	Apobec3	5.27539	4.88689	5.47532	5.48826	5.11549	5.36135	4.68519	5.30338
	ENSMUSG00000009614	Sardh	6.43605	6.31663	6.56719	6.30432	6.85435	6.79276	7.19921	6.96108
	ENSMUSG00000009621	Vav2	7.58466	7.7746	6.50679	6.37172	6.94227	7.16081	7.56553	7.1742
	ENSMUSG00000009628	Tex15	4.33875	4.79626	4.74645	4.73273	5.77162	5.80024	5.1111	5.41926
	ENSMUSG00000009630	Ppp2cb	8.6337	8.52885	8.38853	8.29205	8.41388	8.40316	8.5373	8.62275
	ENSMUSG00000009633	G0s2	3.97877	3.89583	4.17129	4.11357	4.94631	5.28571	5.4214	4.82507
	ENSMUSG00000009640	Dmap1	7.28292	7.5198	7.51787	7.63962	7.74479	7.63177	7.65697	7.79426
	ENSMUSG00000009647	Mcu	7.99694	8.00038	8.31655	8.25006	7.49579	7.5837	8.39826	8.55201
	ENSMUSG00000009681	Bcr	11.0993	11.1516	12.8159	12.8614	10.9949	10.8977	11.7114	11.5365
	ENSMUSG00000009687	Fxyd5	6.74165	6.74937	5.73946	5.84812	5.37648	5.507	5.27444	5.11083
	ENSMUSG00000009731	Kcnd1	6.71658	6.97913	6.9015	7.16713	6.47528	6.34441	6.41924	6.55385
	ENSMUSG00000009733	Tfcp2	7.76435	7.72439	7.36083	7.38719	8.10421	8.09708	7.89953	7.81117
	ENSMUSG00000009734	Pou6f2	5.49144	5.44978	5.61033	5.75321	6.442	6.61704	4.28206	4.347
	ENSMUSG00000009739	Pou6f1	10.0657	10.1048	9.71484	9.78788	9.08708	9.09633	10.1881	10.0339
	ENSMUSG00000009741	Ubp1	9.84102	9.77507	9.7243	9.78431	9.5571	9.56469	9.63303	9.47702
	ENSMUSG00000009772	Nuak2	3.63134	4.10635	3.58503	3.68918	4.92715	5.15938	5.10632	4.21884
	ENSMUSG00000009828	Ick	8.07201	7.95986	8.23772	8.07987	8.05011	7.88894	7.84917	7.98906
	ENSMUSG00000009863	Sdhb	9.16921	9.18302	9.26582	9.35796	9.36789	9.36363	9.87683	9.65026
	ENSMUSG00000009876	Cox4i2	2.99274	3.16516	3.42488	3.63885	2.56007	2.94373	3.24169	3.11049
	ENSMUSG00000009894	Snap47	11.0285	11.088	10.3245	10.4273	11.2418	11.1422	11.2513	11.2908
	ENSMUSG00000009905	Kdsr	8.40844	8.49839	8.45125	8.5231	8.40407	8.50504	8.1823	8.0967
	ENSMUSG00000009907	Vps4b	8.66449	8.62013	8.80862	8.69971	8.71885	8.82401	8.36561	8.57942
	ENSMUSG00000009927	Rps25	9.46291	9.31997	9.77369	9.72402	9.99372	10.0037	9.36715	9.74525
	ENSMUSG00000009995	Taz	8.08673	8.14591	7.91218	7.89179	8.33845	8.26326	8.10736	8.23559
	ENSMUSG00000010021	Kif19a	4.44625	4.77871	5.98247	5.89122	6.5516	6.46956	6.05923	5.32796
	ENSMUSG00000010025	Aldh3a2	8.42235	8.45216	8.12744	7.97055	8.45038	8.33823	8.59133	8.43518
	ENSMUSG00000010044	Zmynd10	4.17237	4.66473	4.34387	4.48917	5.45207	5.22571	4.23919	5.08063
	ENSMUSG00000010045	Tmem115	7.54584	7.76523	7.84188	7.92641	8.03791	8.06431	8.43126	8.24102
	ENSMUSG00000010047	Hyal2	5.63377	5.92081	5.62402	5.82821	6.42737	6.43743	6.35241	6.37543
	ENSMUSG00000010048	Ifrd2	5.68689	5.67687	5.671	5.31966	5.35912	5.05162	5.81461	5.50767
	ENSMUSG00000010051	Hyal1	5.39045	4.90786	5.30354	5.33623	5.92723	5.9233	5.42886	5.9782
	ENSMUSG00000010054	Tusc2	8.74373	8.75845	8.39033	8.18361	8.51131	8.49445	8.97103	8.78127
	ENSMUSG00000010057	Nprl2	7.48054	7.57815	7.36865	7.3366	7.4245	7.65473	7.48722	7.57969
	ENSMUSG00000010064	Slc38a3	8.48415	8.3643	8.59152	8.51407	8.35861	8.40206	8.33494	8.40831
	ENSMUSG00000010066	Cacna2d2	8.07952	8.39775	9.82149	9.83298	10.8814	10.6703	8.20285	8.03951
	ENSMUSG00000010067	Rassf1	6.3317	6.44252	6.47505	6.5523	6.36949	6.53935	6.60155	6.65734
	ENSMUSG00000010080	Epn3	2.78155	2.97094	2.78229	2.73816	5.55368	5.33676	5.16946	5.10305
	ENSMUSG00000010086	Rnf112	10.7927	10.7833	10.9785	10.9924	10.0002	9.9374	11.9484	11.637
	ENSMUSG00000010095	Slc3a2	9.4357	9.60796	8.78056	8.87991	9.1603	9.2644	9.51161	9.56909
	ENSMUSG00000010097	Nxf1	9.30984	9.01833	9.1978	8.87671	9.48932	9.28512	9.00561	8.93837
	ENSMUSG00000010110	Stx5a	8.72871	8.66254	8.57751	8.55687	8.52879	8.50525	8.44617	8.57389
	ENSMUSG00000010122	Slc47a1	4.485	3.79257	2.50416	2.24488	2.18233	2.84716	3.2474	3.43886
	ENSMUSG00000010136	Pifo	2.18532	2.34235	2.79568	2.89006	4.19222	3.94393	3.12431	3.50677
	ENSMUSG00000010142	Tnfrsf13b	3.55485	3.40978	3.94225	3.5617	3.30827	3.46894	3.22417	3.56838
	ENSMUSG00000010154	Spire2	6.79537	6.91412	6.5407	6.62632	7.80686	7.56205	7.38292	6.95619
	ENSMUSG00000010175	Prox1	7.19041	7.12274	8.21998	7.96845	8.43984	8.70783	10.6342	10.7426
	ENSMUSG00000010205	Raver1	8.02228	7.98399	8.03716	7.99056	8.22682	8.07282	8.29051	8.05736
	ENSMUSG00000010277	2610507B11Rik	11.3878	11.2854	11.5616	11.4619	11.3349	11.2622	11.5692	11.5943
	ENSMUSG00000010290	AI597479	7.77683	7.49375	7.65443	7.46521	7.96319	7.89915	7.43648	7.45694
	ENSMUSG00000010307	Tmem86a	5.9773	6.32044	5.68543	6.04531	5.46361	5.718	6.41189	6.06713
	ENSMUSG00000010311	Optc	2.83878	3.14248	2.72947	3.02818	4.0068	4.19272	2	2.57443
	ENSMUSG00000010342	Tex14	2.67437	3.02239	2.53756	2.6121	3.17476	3.12788	2.47956	2.66166
	ENSMUSG00000010358	Ifi35	3.96094	3.77974	3.86292	3.74791	4.28723	4.31847	4.20602	3.70811
	ENSMUSG00000010362	Rdm1	4.14995	4.00626	4.61384	4.53736	4.83158	4.8349	4.7676	4.32434
	ENSMUSG00000010376	Nedd8	8.50854	8.27131	8.42283	8.32284	8.77623	8.74893	8.41902	8.50674
	ENSMUSG00000010392	Gosr1	8.58837	8.57171	8.71387	8.75544	8.8833	8.87783	8.54194	8.57446
	ENSMUSG00000010406	Mrpl52	5.86596	5.90405	6.65562	6.68238	6.75961	6.90161	6.54045	6.60487
	ENSMUSG00000010453	Kansl3	9.55514	9.69377	9.4666	9.56507	10.0754	10.0631	9.73771	9.51078
	ENSMUSG00000010461	Eya4	5.74472	5.38404	4.97823	5.22814	4.92519	4.9415	5.62862	5.63885
	ENSMUSG00000010476	Ebf3	3.01693	3.29201	3.2216	3.32646	6.55608	6.96336	3.61433	3.59667
	ENSMUSG00000010492	Uckl1os	5.03838	5.2986	4.78676	4.84202	5.86185	5.80952	5.51052	4.87387
	ENSMUSG00000010505	Myt1	7.75946	8.01578	8.06053	8.11442	8.87657	8.87847	7.99726	8.18473
	ENSMUSG00000010517	Faf1	8.29902	8.24488	8.37763	8.45748	8.81691	8.5694	8.65389	8.51548
	ENSMUSG00000010529	Gm266	4.4848	4.7804	4.55419	4.90728	4.92252	4.70602	5.25323	4.82212
	ENSMUSG00000010538	Tsacc	3.46756	3.96493	2.91843	3.61767	3.21728	2.90161	2.8772	2.96162
	ENSMUSG00000010554	Mettl16	8.45283	8.17622	8.23975	8.00753	9.23813	9.037	8.42373	7.9529
	ENSMUSG00000010592	Dazl	4.81682	4.72975	6.07558	5.66821	2.75618	2.89657	4.23471	4.56393
	ENSMUSG00000010607	Pigyl	5.59045	5.76565	5.79923	6.19521	6.31302	6.0345	6.85996	6.45529
	ENSMUSG00000010608	Rbm25	10.4539	10.3271	10.6275	10.559	10.5294	10.6627	10.2162	10.1005
	ENSMUSG00000010609	Psen2	6.54587	6.8609	6.02453	6.22817	6.78992	6.8956	7.05329	6.79887
	ENSMUSG00000010651	Acaa1b	2.68604	2.88766	2.92255	3.51934	3.05245	3.06644	2.71318	2.33521
	ENSMUSG00000010660	Plcd1	6.49813	6.80803	5.84434	5.93408	6.14624	6.39267	6.5876	6.55246
	ENSMUSG00000010663	Fads1	10.5538	10.6097	10.389	10.3278	10.652	10.6314	10.4285	10.332
	ENSMUSG00000010721	Lmbr1	8.00726	8.15763	7.81524	8.00267	8.12723	8.15855	8.00164	7.82873
	ENSMUSG00000010751	Tnfrsf22	3.78187	4.1533	3.8829	4.23352	4.43091	4.47157	4.04589	4.5739
	ENSMUSG00000010755	Cars	8.3351	8.32006	7.8571	7.76435	8.44788	8.37832	8.20497	8.07129
	ENSMUSG00000010797	Wnt2	4.46488	4.35307	6.42551	6.21443	2.70162	3.23553	5.57794	5.59332
	ENSMUSG00000010803	Gabra1	11.4933	11.3285	10.5797	10.4863	11.1119	11.0656	10.9945	11.1566
	ENSMUSG00000010825	Grid2ip	4.57834	4.58207	4.68753	4.28297	6.6648	6.67108	3.87865	3.90619
	ENSMUSG00000010830	Kdelr3	3.50277	3.04704	3.05536	3.18588	3.71271	3.68088	3.51663	3.07378
	ENSMUSG00000010911	Apip	5.47283	5.39654	5.59668	5.33401	5.41315	5.58472	5.56482	5.52648
	ENSMUSG00000010914	Pdhx	8.11922	8.00836	8.06374	7.89496	7.73686	7.81511	8.21113	8.36591
	ENSMUSG00000010936	Vac14	7.8756	7.97609	8.08934	8.06061	8.41542	8.29678	7.89609	8.04688
	ENSMUSG00000011096	Akt1s1	7.99741	8.2997	8.08512	7.99602	8.05798	7.92688	8.90359	8.54367
	ENSMUSG00000011114	Tbrg1	7.88771	7.82994	8.20939	8.248	7.80739	7.83835	8.13081	8.15386
	ENSMUSG00000011148	Adssl1	5.56265	5.75311	6.66404	7.02005	7.25138	7.12812	6.37657	6.40834
	ENSMUSG00000011154	Cfap161	2.63242	2.91103	3.70478	3.94941	5.3858	5.74337	3.4606	3.04282
	ENSMUSG00000011158	Brf1	8.56541	8.6341	8.70115	8.80206	8.47265	8.53758	8.97396	8.77734
	ENSMUSG00000011171	Vipr2	2.20361	3.54573	2.80774	2.88755	5.73975	5.58027	2	2.72614
	ENSMUSG00000011179	Odc1	8.04594	8.12691	8.27353	8.39749	8.81972	9.01672	8.6023	8.56949
	ENSMUSG00000011254	Thg1l	5.54939	5.31571	6.1002	5.89747	5.14363	5.68868	5.70144	5.72769
	ENSMUSG00000011256	Adam19	8.1992	7.75638	7.97351	7.74037	7.43883	7.20785	7.37849	7.46033
	ENSMUSG00000011257	Pabpc4	8.59238	8.63418	8.27343	8.10178	8.25953	8.25375	8.51097	8.51647
	ENSMUSG00000011267	Zfp296	4.16315	4.29294	3.54764	3.13596	3.40573	3.35273	3.58509	3.64473
	ENSMUSG00000011305	Plin5	3.50091	4.38029	3.73213	4.15609	4.7967	4.63549	4.57753	4.52172
	ENSMUSG00000011306	Sugp1	8.75327	8.86134	8.75376	8.91874	8.80648	8.92706	8.93195	9.06132
	ENSMUSG00000011382	Dhdh	6.88983	6.89024	7.48483	7.60607	7.24389	7.36181	6.8084	7.18463
	ENSMUSG00000011427	Zfp790	7.55202	7.4138	7.48455	7.55093	7.62356	7.70716	7.66921	7.31881
	ENSMUSG00000011589	Fsd1	8.00998	8.14259	7.84609	8.14893	8.3066	8.0652	8.17728	8.14737
	ENSMUSG00000011658	Fuz	7.18655	7.42769	7.3278	7.44219	7.71769	7.59891	7.50041	7.36794
	ENSMUSG00000011751	Sptbn4	10.8464	11.0492	11.3159	11.3738	10.6359	10.4768	11.5833	11.2763
	ENSMUSG00000011752	Pgam1	11.2817	11.2052	10.9057	10.8557	11.0628	11.0441	11.5668	11.3817
	ENSMUSG00000011831	Evi5	9.86808	9.72745	9.60079	9.46744	9.50292	9.47327	9.31328	9.35203
	ENSMUSG00000011832	Evi5l	9.75424	9.86365	9.79793	9.92334	10.004	9.90641	9.94918	9.702
	ENSMUSG00000011837	Snapc2	7.24247	7.31793	6.9689	7.17126	7.20126	7.23604	7.69899	7.77765
	ENSMUSG00000011877	Git1	11.6211	11.6138	11.5847	11.5726	10.6997	10.6314	12.1235	12.0031
	ENSMUSG00000011884	Gltp	6.5346	6.62502	8.0504	7.97996	7.56709	7.56375	7.52918	7.4253
	ENSMUSG00000011958	Bnip2	7.3686	7.21555	7.57379	7.36309	7.41676	7.43745	7.27548	7.36528
	ENSMUSG00000011960	Ccnt1	9.09533	8.91247	8.87781	8.78053	8.96802	8.86152	9.0134	8.95784
	ENSMUSG00000012017	Scarf2	4.66944	4.94822	4.76856	5.08115	5.77856	5.84035	5.40517	5.50721
	ENSMUSG00000012076	Brms1l	8.74025	8.3704	8.82118	8.58307	8.50998	8.37206	8.29408	8.32038
	ENSMUSG00000012114	Med15	9.44173	9.46516	9.32364	9.3454	8.83488	8.91199	9.28289	9.11122
	ENSMUSG00000012117	Dhdds	8.82861	8.9824	8.53456	8.4976	8.78781	8.86782	8.81317	8.8292
	ENSMUSG00000012123	Crybg2	3.88259	4.5265	3.46995	3.71126	3.16267	3.17977	2.57636	3.80224
	ENSMUSG00000012126	Ubxn11	6.77026	7.18621	6.95367	7.01589	7.04226	7.00313	6.72572	6.86777
	ENSMUSG00000012296	Tjap1	7.32698	6.88701	7.54764	7.10323	7.22403	6.61763	7.89781	7.14211
	ENSMUSG00000012405	Rpl15	9.71478	9.61849	9.79045	9.73779	9.80613	9.89443	9.71259	9.83677
	ENSMUSG00000012422	Tmem167	9.21832	9.08815	9.32737	9.41339	8.39219	8.56706	8.76859	8.93519
	ENSMUSG00000012429	Mplkip	7.07514	7.05974	7.23495	7.30714	7.00089	7.11178	6.63544	7.06985
	ENSMUSG00000012443	Kif11	4.28895	3.9142	5.36415	5.16944	4.69502	4.23385	4.862	4.18251
	ENSMUSG00000012483	Rpa3	4.59328	4.13395	4.37623	4.1693	4.64978	4.01603	5.09052	4.26036
	ENSMUSG00000012535	Tnpo3	9.49572	9.37412	9.4639	9.30529	9.462	9.34051	9.49692	9.46212
	ENSMUSG00000012609	Ttll5	8.94787	8.82502	8.64842	8.45248	9.25135	9.14353	8.9254	8.74792
	ENSMUSG00000012640	Zfp715	7.81071	7.30851	7.59215	7.58654	7.8535	7.90537	7.25369	7.64862
	ENSMUSG00000012819	Cdh23	4.58467	4.81084	4.63312	4.56116	7.6157	7.37245	5.2489	5.3534
	ENSMUSG00000012848	Rps5	9.33167	9.43204	9.50771	9.50217	9.81836	9.72721	9.76403	9.85223
	ENSMUSG00000012889	Podnl1	3.29988	3.87295	3.07934	3.43298	3.66408	3.90717	3.43137	3.59027
	ENSMUSG00000013033	Adgrl1	12.9467	12.9794	12.9557	12.9665	12.0864	11.9868	13.0588	12.7404
	ENSMUSG00000013076	Amotl1	8.56122	8.52382	9.15218	9.18833	10.4882	10.411	8.5763	8.44177
	ENSMUSG00000013089	Etv5	10.5377	10.3688	10.0059	9.81446	8.30467	7.97428	9.11943	9.08302
	ENSMUSG00000013150	Gfod2	7.10902	7.26995	6.47056	6.61209	7.4886	7.34758	7.46026	7.1239
	ENSMUSG00000013155	Enkd1	6.03583	6.14269	5.55723	5.6612	6.18987	6.18125	5.80408	5.8269
	ENSMUSG00000013160	Atp6v0d1	10.2899	10.2381	9.83024	9.77457	9.75244	9.79973	10.0126	10.1263
	ENSMUSG00000013236	Ptprs	12.9979	13.0889	12.4273	12.4792	12.602	12.5301	13.4349	13.3065
	ENSMUSG00000013275	Slc41a1	8.8509	8.93547	10.0542	10.3896	8.87198	8.99032	9.61579	9.50363
	ENSMUSG00000013367	Iglon5	7.05027	7.41611	7.12493	7.4025	7.81277	7.70529	7.48562	7.43517
	ENSMUSG00000013419	Zfp651	9.45177	9.811	9.38161	9.53139	9.04452	8.97489	10.1469	9.84863
	ENSMUSG00000013465	Nelfb	8.1893	8.09983	7.04154	7.07697	8.327	8.16426	8.41841	8.1667
	ENSMUSG00000013483	Card14	3.33498	3.41402	2.30064	2.1179	2.39222	2.78741	4.15444	4.90732
	ENSMUSG00000013495	Tmem175	8.0106	8.22254	7.91168	7.91597	7.82566	7.89751	7.68286	8.00513
	ENSMUSG00000013523	Bcas1	7.90069	8.19109	10.6981	10.7246	10.1459	10.0996	10.3349	10.0656
	ENSMUSG00000013539	Tango2	9.14328	9.25712	8.54073	8.66459	8.96245	9.12243	8.71759	8.85882
	ENSMUSG00000013584	Aldh1a2	4.89423	4.32462	3.22483	2.947	3.25856	3.73652	4.56559	4.01466
	ENSMUSG00000013593	Ndufs2	9.64978	9.71885	9.91193	9.87733	10.0008	9.98403	10.1706	10.1819
	ENSMUSG00000013622	Atraid	7.60313	7.72878	7.3774	7.74454	7.96711	8.15973	7.80582	8.18958
	ENSMUSG00000013629	Cad	8.08925	8.20967	7.86512	7.79313	8.06905	8.04906	8.32812	8.04507
	ENSMUSG00000013646	Sh3bp5l	8.51205	8.55907	8.40019	8.43376	8.56846	8.38183	9.13195	8.58749
	ENSMUSG00000013662	Atad1	9.29031	9.22885	9.00645	9.10778	9.20209	9.31272	8.96705	9.43938
	ENSMUSG00000013663	Pten	11.7342	11.6148	11.702	11.5653	10.8522	10.8425	11.3526	11.3343
	ENSMUSG00000013698	Pea15a	11.509	11.5207	10.8644	10.8404	11.6853	11.6555	11.3694	11.4185
	ENSMUSG00000013701	Timm23	7.83521	7.79166	8.22997	7.74123	8.00807	8.12767	7.96085	8.12807
	ENSMUSG00000013707	Tnfaip8l2	3.73441	3.82537	3.57128	4.46184	3.4834	3.38926	4.29999	3.50146
	ENSMUSG00000013736	Trnt1	7.97796	7.86704	7.88879	7.92209	7.86388	8.0664	7.70953	7.51513
	ENSMUSG00000013766	Ly6g6e	2.91525	3.00002	3.33351	3.30056	2.09976	2.10266	3.44917	3.46712
	ENSMUSG00000013787	Ehmt2	10.7641	10.867	10.8166	10.9479	10.6046	10.4746	11.4314	11.0603
	ENSMUSG00000013822	Elof1	7.2063	7.10742	7.10555	6.90122	7.75322	7.60678	7.57681	7.40833
	ENSMUSG00000013833	Med16	8.84058	8.99925	8.69592	8.84199	8.13945	8.17533	9.11965	9.00201
	ENSMUSG00000013846	St3gal1	8.48962	8.65707	7.1936	7.14941	7.11882	7.45171	7.49493	7.30364
	ENSMUSG00000013858	Tmem259	9.13523	9.43291	9.34465	9.57973	9.21713	9.07538	9.93003	9.52683
	ENSMUSG00000013878	Rnf170	8.33715	8.12053	7.98965	8.14268	8.4144	8.41994	7.66605	7.89662
	ENSMUSG00000013921	Clip3	11.8169	11.8308	11.5172	11.4245	11.7322	11.8268	11.8132	11.7757
	ENSMUSG00000013973	Dedd	7.60372	7.59572	7.74396	7.53308	7.69001	7.69428	7.44556	7.55935
	ENSMUSG00000013997	Nit1	7.93288	7.88222	7.80245	7.97013	7.98166	7.82352	7.61791	7.62179
	ENSMUSG00000014039	Prdm15	8.28206	7.80219	8.31296	7.52597	7.90223	7.55819	8.33008	7.65365
	ENSMUSG00000014074	Rnf168	8.37243	8.1221	8.52908	8.49217	8.63787	8.53023	8.46308	8.38658
	ENSMUSG00000014075	Tctex1d2	5.36955	5.5929	5.77754	5.72594	5.48146	5.62623	4.52579	5.18209
	ENSMUSG00000014077	Chp1	9.99675	9.8195	9.1757	9.15237	9.67353	9.65367	9.50997	9.54439
	ENSMUSG00000014158	Trpv4	4.37316	4.29097	4.56675	4.52542	3.55614	4.82353	4.76517	5.32348
	ENSMUSG00000014164	Klhl3	10.3765	10.1085	9.67716	9.54984	8.21298	8.139	10.1707	9.99262
	ENSMUSG00000014177	Tvp23b	6.18452	6.27601	6.5429	6.27457	6.42917	6.34634	6.41308	6.60715
	ENSMUSG00000014195	Dnajc7	9.66351	9.47937	10.2233	10.0235	9.83334	10.0131	9.37167	9.43299
	ENSMUSG00000014198	Zfp385c	2.30008	3.10693	2.54528	3.52935	3.60413	3.5439	3.09329	2.79176
	ENSMUSG00000014226	Cacybp	8.79239	8.43453	8.70681	8.69155	9.52509	9.35744	8.56259	8.58838
	ENSMUSG00000014232	Cluap1	7.30192	7.18794	7.3798	7.2387	7.50257	7.39126	7.373	7.4487
	ENSMUSG00000014243	Zswim7	4.73452	4.84011	4.80925	4.78425	4.61751	4.86977	4.28712	4.49308
	ENSMUSG00000014245	Pigl	6.24727	5.84709	5.69768	6.06762	6.1393	6.04204	6.17649	6.1934
	ENSMUSG00000014294	Ndufa2	7.08622	7.07996	7.49079	7.25951	7.553	7.39739	7.99617	7.70523
	ENSMUSG00000014301	Pam16	6.95766	6.71526	6.97368	6.95734	7.47184	7.4185	7.15095	7.12223
	ENSMUSG00000014303	Glis2	6.7732	6.99942	6.24707	6.33201	7.12283	6.92868	6.94072	6.58001
	ENSMUSG00000014313	Cox6c	8.89332	8.69481	9.35911	9.08737	8.78749	8.84923	8.7399	8.97417
	ENSMUSG00000014329	Bicc1	6.60032	6.40216	6.08372	5.88105	6.51618	6.44373	6.31618	6.07298
	ENSMUSG00000014349	Ube2z	9.15223	9.15048	8.85908	8.82798	9.22874	9.15784	9.35392	9.08165
	ENSMUSG00000014353	Tmem87b	8.28515	8.22721	8.24959	8.31355	8.40318	8.40955	7.85814	8.04104
	ENSMUSG00000014355	Anapc1	9.88239	9.84058	10.16	10.1193	9.99502	10.009	9.85474	10.0373
	ENSMUSG00000014361	Mertk	9.05322	9.01376	9.12856	9.21742	8.25541	8.52196	9.09681	9.22026
	ENSMUSG00000014402	Tsg101	7.97131	7.85727	8.01404	7.85888	8.35087	8.54152	8.01037	7.99705
	ENSMUSG00000014418	Hps5	7.17678	7.13635	7.17782	7.09571	7.34185	7.26874	7.01971	7.13494
	ENSMUSG00000014426	Map3k4	9.28643	9.41975	9.40938	9.32835	10.0122	9.86992	9.88155	9.7517
	ENSMUSG00000014444	Piezo1	7.16473	7.58754	6.16359	6.74819	6.00381	6.56212	6.7443	6.856
	ENSMUSG00000014470	Rnf166	7.38306	7.48826	8.32491	8.37716	7.32844	7.38544	7.77773	7.43314
	ENSMUSG00000014496	Ankrd28	9.32604	9.2572	9.54647	9.62697	8.76286	8.74673	9.17956	9.18128
	ENSMUSG00000014498	Ankrd52	9.98248	9.98611	9.57409	9.61504	9.92386	9.77868	9.90597	9.80936
	ENSMUSG00000014503	Pkd2l2	4.95594	4.6832	4.82234	4.72647	4.66166	4.66985	3.52897	4.4866
	ENSMUSG00000014504	Srp19	7.20097	7.20272	7.41946	6.96509	7.17905	7.0856	6.75903	6.98107
	ENSMUSG00000014547	Wdfy2	8.31061	8.36394	7.94599	7.73358	8.54569	8.55322	8.50593	8.26852
	ENSMUSG00000014550	Rbsn	8.95938	9.03383	9.13773	9.08135	9.19175	9.17021	9.17857	9.17879
	ENSMUSG00000014551	Mrps25	8.41625	8.32512	8.1473	7.9796	8.27388	8.24306	7.80597	7.87586
	ENSMUSG00000014554	Dguok	6.65558	6.70625	7.4268	7.28539	6.64968	6.64505	6.48889	6.704
	ENSMUSG00000014592	Camta1	11.286	11.3323	11.1979	11.3078	12.2395	12.1837	12.1647	12.1902
	ENSMUSG00000014599	Csf1	7.26693	7.21884	6.98485	7.17499	8.00894	8.07277	7.80525	7.83262
	ENSMUSG00000014601	Strip1	9.27016	9.15548	8.01737	7.93838	9.14382	9.18638	9.24284	9.39594
	ENSMUSG00000014602	Kif1a	14.0263	14.0698	13.6071	13.6407	13.8778	13.842	13.8521	13.8478
	ENSMUSG00000014606	Slc25a11	8.72044	8.81246	8.67894	8.69033	8.83985	8.95827	8.93023	9.0331
	ENSMUSG00000014633	Cmc2	6.35803	5.84163	5.59558	5.56428	5.8743	5.52913	5.92581	5.16518
	ENSMUSG00000014668	Chfr	8.14436	7.97035	8.03857	7.90299	7.96987	7.84566	7.9706	7.78345
	ENSMUSG00000014725	Adam28	2	2.11963	2.93795	3.43128	2	2.50297	2	2.67394
	ENSMUSG00000014747	Ankrd53	3.1178	3.32386	3.59709	3.27013	3.9184	3.07814	2.76497	2.82959
	ENSMUSG00000014748	Tex261	7.81061	7.71418	7.86151	7.79638	7.55801	7.65221	7.86737	7.69335
	ENSMUSG00000014763	Fam120b	9.4757	9.52085	9.77594	9.75838	10.0657	9.99951	9.4805	9.49562
	ENSMUSG00000014767	Tbp	8.11315	8.34628	8.18667	8.29599	8.05089	8.15012	7.7968	7.90372
	ENSMUSG00000014769	Psmb1	8.79945	8.75761	8.84281	8.68806	8.96849	9.08926	8.6585	8.9401
	ENSMUSG00000014771	Pdcd2	4.92683	5.26671	5.41567	5.25407	6.25026	5.89596	5.73522	4.79622
	ENSMUSG00000014773	Dll1	5.86777	6.05981	6.33794	6.52165	6.70406	6.50846	6.81117	6.52183
	ENSMUSG00000014776	Nol3	7.12499	7.28971	6.64981	6.90891	7.49217	7.59353	7.21911	7.48665
	ENSMUSG00000014778	Fhod1	5.61529	5.18174	6.50874	6.09465	6.08611	6.05168	5.92581	5.20744
	ENSMUSG00000014782	Plekhg4	5.50771	4.78725	6.06639	6.25048	5.25865	5.52915	3.7555	4.45182
	ENSMUSG00000014786	Slc9a5	8.31156	8.20361	9.20262	9.19413	8.0296	7.95893	7.49984	6.9185
	ENSMUSG00000014791	Elmo3	5.40543	5.8942	5.32988	5.31752	5.97941	6.18962	5.50168	5.17275
	ENSMUSG00000014813	Stc1	3.99924	4.50909	5.49444	5.28233	5.51781	5.37284	5.47994	5.55183
	ENSMUSG00000014837	4931428F04Rik	7.6496	7.71276	6.72554	6.73057	7.63766	7.36746	7.3326	7.20901
	ENSMUSG00000014846	Tppp3	7.41726	7.75937	8.30828	8.48144	9.50152	9.58584	8.3487	8.0935
	ENSMUSG00000014850	Msh3	7.90642	7.75823	8.26325	8.12387	7.77705	7.96254	7.43045	7.93772
	ENSMUSG00000014852	Adamts13	3.42814	3.26812	2.28946	2.86733	2.30151	2.08698	3.17358	2.81473
	ENSMUSG00000014856	Tmem208	6.12292	6.3299	6.18741	6.0754	6.26984	6.3786	6.56183	6.41476
	ENSMUSG00000014859	E2f4	7.45655	7.35986	7.63034	7.42737	7.09996	6.95345	7.55723	7.53453
	ENSMUSG00000014867	Surf4	8.57596	8.78701	8.51844	8.4346	8.61064	8.72949	8.73419	8.90509
	ENSMUSG00000014873	Surf2	7.3443	7.37867	7.33584	7.57131	7.59838	7.61853	7.25856	7.23689
	ENSMUSG00000014905	Dnajb9	7.82614	7.42135	7.73389	7.56966	8.08834	8.15669	7.35884	7.12422
	ENSMUSG00000014907	Naf1	7.41377	7.45427	6.98534	6.91386	7.30197	7.18771	8.35293	7.98387
	ENSMUSG00000014932	Yes1	6.872	6.66729	7.3341	7.13384	7.53286	7.32054	6.51333	6.72216
	ENSMUSG00000014956	Ppp1cb	10.8123	10.5648	10.9477	10.8818	10.523	10.6047	10.7146	10.8374
	ENSMUSG00000014959	Gorasp2	9.07025	8.9592	8.96004	8.72132	8.97345	8.98804	9.13434	9.16851
	ENSMUSG00000014980	Tsen15	6.96501	7.04339	6.26487	6.42527	6.93135	6.99386	6.74781	6.98292
	ENSMUSG00000015002	Efr3a	10.3406	10.2074	8.7634	8.52526	9.35052	9.41182	10.252	10.3476
	ENSMUSG00000015013	Trappc2l	6.73172	6.75913	6.92885	6.70445	7.14068	7.08799	7.25983	6.9613
	ENSMUSG00000015016	Acsf3	7.22626	7.30877	7.08985	7.1845	7.51293	7.49786	7.17552	7.15491
	ENSMUSG00000015023	Ddx19a	7.26805	7.30924	7.70519	7.56417	7.40259	7.48983	7.67212	7.61474
	ENSMUSG00000015027	Galns	6.19201	6.43228	5.21619	5.25529	6.46444	6.69068	6.07874	6.5508
	ENSMUSG00000015053	Gata2	5.24215	5.47392	5.46732	5.45891	5.17145	5.51736	5.88434	5.27213
	ENSMUSG00000015085	Entpd2	5.89088	5.93128	5.61156	5.55561	6.80675	6.8471	6.18612	6.25447
	ENSMUSG00000015087	Rabl6	10.2652	10.2062	10.5059	10.5008	10.1916	10.0796	10.4672	10.3401
	ENSMUSG00000015090	Ptgds	10.8458	10.421	9.81305	10.0927	10.3326	10.5599	10.7189	11.1147
	ENSMUSG00000015092	Edf1	8.26471	8.40078	8.77812	8.87465	9.03206	9.12912	9.09122	8.71279
	ENSMUSG00000015093	Clic3	3.26255	3.41555	2.6741	3.74886	3.0622	3.49016	3.5263	3.71507
	ENSMUSG00000015094	Npdc1	10.0242	10.1951	9.55921	9.65714	10.2627	10.1757	11.2543	10.771
	ENSMUSG00000015095	Fbxw5	9.15332	9.17785	9.0966	9.11125	8.85002	8.88217	9.32955	9.2901
	ENSMUSG00000015112	Slc25a13	3.96594	3.67264	5.82486	6.02282	5.47775	5.80697	4.83145	4.60825
	ENSMUSG00000015120	Ube2i	9.40676	9.45965	9.51611	9.52104	9.56464	9.53078	9.60601	9.41639
	ENSMUSG00000015126	Tsr3	6.09048	6.43554	6.47211	6.74271	6.21429	6.5677	6.56851	6.85045
	ENSMUSG00000015127	Unkl	8.8721	9.02888	8.72409	8.96845	8.81566	8.77345	8.97464	8.73383
	ENSMUSG00000015133	Lrrk1	5.79287	5.47605	6.01626	5.66771	5.53524	5.4634	5.85491	5.6983
	ENSMUSG00000015134	Aldh1a3	5.72574	5.48385	2.18746	2.64618	2.9627	3.43358	3.23656	3.38897
	ENSMUSG00000015143	Actn1	10.2751	10.17	11.2454	11.1834	8.88562	8.82689	9.98375	9.75575
	ENSMUSG00000015149	Sirt2	9.24646	9.30713	10.0373	10.0899	9.89823	9.94558	9.92049	9.96218
	ENSMUSG00000015165	Hnrnpl	10.7529	10.8124	11.0708	11.0879	10.6826	10.6927	10.8822	10.9758
	ENSMUSG00000015176	Nolc1	8.85373	8.86092	9.24114	9.26276	9.39401	9.39433	9.35003	9.44975
	ENSMUSG00000015189	Casd1	8.96575	8.84419	9.23135	9.12539	9.23239	9.16056	8.84429	9.06228
	ENSMUSG00000015202	Cnksr3	5.39649	5.27053	6.33747	6.01926	6.1235	6.1347	6.04146	5.49886
	ENSMUSG00000015214	Mtmr1	8.84301	8.7153	8.43164	8.24658	8.00712	8.0608	8.37944	8.65078
	ENSMUSG00000015217	Hmgb3	6.6065	6.82233	7.72125	7.95484	7.40372	7.79922	5.59171	6.06452
	ENSMUSG00000015222	Map2	14.2831	14.0742	14.067	13.9151	14.1958	14.1799	13.9732	14.174
	ENSMUSG00000015224	Cyp2j9	7.28037	7.12581	7.33823	7.31009	8.58646	8.56666	7.33806	7.55821
	ENSMUSG00000015243	Abca1	8.81028	8.73504	9.40598	9.38957	9.64781	9.62839	9.58456	9.51867
	ENSMUSG00000015247	Nipsnap3b	5.46474	5.50499	4.96667	4.39178	5.40492	5.60882	5.43179	5.82623
	ENSMUSG00000015289	Lage3	5.51783	5.70639	5.63767	5.94719	5.77337	5.58981	6.00326	6.47709
	ENSMUSG00000015290	Ubl4a	8.5389	8.49242	8.29915	8.21567	7.88524	7.95868	7.93603	8.14782
	ENSMUSG00000015291	Gdi1	11.6758	11.6207	11.4085	11.3455	11.7667	11.794	11.6631	11.6334
	ENSMUSG00000015305	Sash1	9.68954	9.68884	10.0999	10.2391	10.89	10.8317	10.8568	10.7923
	ENSMUSG00000015312	Gadd45b	5.65848	6.19834	6.14403	7.32305	4.68958	5.0014	6.51182	6.7139
	ENSMUSG00000015335	Zdhhc12	5.08577	5.21519	5.40466	5.91891	4.65484	4.70943	5.34431	5.12415
	ENSMUSG00000015337	Endog	5.59187	5.97929	5.60085	6.18935	6.44535	6.57237	6.61244	6.56014
	ENSMUSG00000015340	Cybb	2.76034	3.19149	2.9134	2.12115	3.06534	2.81677	2.71753	3.304
	ENSMUSG00000015341	Golga7	8.55467	8.54227	8.82078	8.71519	8.59649	8.60196	8.56909	8.58194
	ENSMUSG00000015342	Xk	7.90855	7.64465	7.42277	7.56309	7.63965	7.70741	7.85033	7.86621
	ENSMUSG00000015354	Pcolce2	4.65364	5.22133	5.99807	6.33652	5.76882	6.00102	5.98629	5.81887
	ENSMUSG00000015357	Clpx	7.60127	7.5199	7.99158	7.78685	7.8812	7.97848	7.84407	8.09646
	ENSMUSG00000015363	Trabd	6.7663	7.09829	6.88364	7.27113	7.57323	7.47849	7.83306	7.50543
	ENSMUSG00000015377	Dennd6b	8.93005	9.31181	8.60962	8.83644	8.96288	9.08697	8.73171	8.67289
	ENSMUSG00000015396	Cd83	6.84248	7.0876	4.84769	4.45744	8.39705	8.54297	5.92871	5.76317
	ENSMUSG00000015405	Ace2	3.98465	3.78707	4.04991	4.32697	3.81087	3.90191	2.89841	2.99784
	ENSMUSG00000015451	C4a	4.8568	4.40314	4.89974	4.81947	4.88819	4.51801	5.02928	4.16297
	ENSMUSG00000015452	Ager	2.76745	3.16961	3.19609	3.38363	3.69459	4.05805	3.42249	3.24522
	ENSMUSG00000015461	Atf6b	8.69011	8.72068	8.63531	8.58787	8.03195	7.93215	9.67531	9.49778
	ENSMUSG00000015468	Notch4	6.65814	7.05915	6.74721	6.87825	6.55747	6.74693	7.49838	6.81341
	ENSMUSG00000015474	Ppt2	7.29871	7.32304	7.484	7.34535	7.2508	6.96118	7.51437	7.19997
	ENSMUSG00000015476	Prrt1	9.41837	9.46193	9.50877	9.50854	9.06605	9.1915	9.65933	9.61993
	ENSMUSG00000015478	Rnf5	7.07599	7.25447	7.37983	7.55474	7.42533	7.27781	7.75907	7.72766
	ENSMUSG00000015484	Fam163a	6.32905	6.2249	6.88379	6.89246	5.04039	5.35857	7.10332	7.08352
	ENSMUSG00000015488	Cacfd1	8.04455	7.98745	7.49762	7.46652	8.07837	7.96732	7.96436	7.77257
	ENSMUSG00000015501	Hivep2	12.8083	12.6242	12.7843	12.6467	10.6996	10.6699	12.5624	12.6914
	ENSMUSG00000015522	Arnt	8.75862	8.63724	8.55824	8.35363	8.4011	8.25651	8.32401	8.18261
	ENSMUSG00000015533	Itga2	3.937	4.52021	3.03808	3.70794	4.26508	4.42411	3.58883	3.95664
	ENSMUSG00000015536	Mocs2	8.00653	7.89599	8.05367	7.88995	7.92118	8.02575	8.01116	8.07423
	ENSMUSG00000015542	Nat9	6.06819	6.10272	5.80541	6.17861	6.3066	6.29347	6.40209	6.23713
	ENSMUSG00000015568	Lpl	6.43871	6.30279	9.2394	9.50324	4.92914	5.07514	8.19928	8.25143
	ENSMUSG00000015575	Atp6v0e	7.12126	7.44101	7.14396	7.40555	7.01729	7.21456	6.94327	7.50337
	ENSMUSG00000015597	Zfp318	10.0806	10.096	9.97182	10.0751	10.0932	10.1861	9.68183	9.92582
	ENSMUSG00000015599	Ttbk1	11.4161	11.3632	11.3475	11.1968	10.7557	10.599	11.6255	11.3483
	ENSMUSG00000015605	Srf	8.66602	8.98272	9.10298	9.08313	7.76579	7.98686	9.51953	9.10977
	ENSMUSG00000015647	Lama5	7.14852	7.82056	6.87323	7.30991	7.2082	7.6724	7.10676	7.71299
	ENSMUSG00000015652	Steap1	2.20361	2.32268	2.37356	2.21251	2.19634	2.79483	3.00897	2.50487
	ENSMUSG00000015653	Steap2	7.07391	7.01805	6.62211	6.43246	8.22705	8.08229	6.07152	6.71965
	ENSMUSG00000015656	Hspa8	13.9389	13.6609	13.8633	13.4833	13.9296	13.7117	13.5974	13.6909
	ENSMUSG00000015659	Serac1	7.82397	7.70641	7.36002	7.16141	7.58726	7.60738	7.54577	7.51101
	ENSMUSG00000015668	Pdzd11	6.9739	7.00411	6.9962	6.92838	6.89722	6.91729	6.19856	6.58807
	ENSMUSG00000015671	Psma2	8.32904	8.24714	8.32774	8.2179	8.56652	8.86721	8.07358	8.26333
	ENSMUSG00000015672	Mrpl32	6.92706	6.61388	7.08323	6.9183	7.03061	7.12411	6.3584	6.77701
	ENSMUSG00000015697	Setdb1	9.01006	8.86805	8.92922	8.88983	8.80098	8.70949	8.64063	8.71659
	ENSMUSG00000015702	Anxa9	3.53615	3.86752	3.4267	2.91692	4.21216	3.68746	3.44506	3.73952
	ENSMUSG00000015709	Arnt2	11.6237	11.6026	10.9798	11.0506	11.1301	11.1986	11.1312	11.1875
	ENSMUSG00000015711	Prune1	7.68539	7.72059	7.40244	7.54519	7.77888	7.73458	7.55409	7.75456
	ENSMUSG00000015714	Cers2	7.38377	7.37041	8.34575	8.33748	8.17949	8.52646	8.1069	7.97612
	ENSMUSG00000015733	Capza2	9.91974	9.63747	9.98947	9.95858	9.39477	9.54412	9.9789	10.1062
	ENSMUSG00000015745	Plekho1	7.37476	7.16691	7.02794	6.9772	6.68358	6.6682	7.36406	7.30877
	ENSMUSG00000015747	Vps45	8.00818	7.95093	7.92598	7.65816	7.86829	7.82399	8.10968	8.02504
	ENSMUSG00000015748	Prpf3	7.75275	7.4809	7.89129	7.75236	7.90526	7.74112	7.38482	7.39416
	ENSMUSG00000015749	Anp32e	8.96486	8.80022	9.08308	9.06248	8.84842	8.89314	9.06828	9.0095
	ENSMUSG00000015750	Aph1a	7.77044	8.03568	7.89806	7.76045	7.92263	7.87326	8.35472	8.1854
	ENSMUSG00000015755	Tab2	9.42174	9.21747	9.7217	9.6502	9.35502	9.29223	9.16535	9.2259
	ENSMUSG00000015757	Ppil4	8.43172	8.19874	8.6598	8.57319	8.39505	8.49906	7.69855	8.1086
	ENSMUSG00000015759	Cnih1	7.79475	7.76305	7.96435	7.94375	7.76597	7.84127	7.63005	7.8305
	ENSMUSG00000015766	Eps8	8.30225	8.16958	7.93693	7.71298	9.26561	9.24665	8.78617	8.82899
	ENSMUSG00000015776	Med22	7.50095	7.65279	7.54074	7.79686	7.61317	7.57375	8.01439	8.04318
	ENSMUSG00000015790	Surf1	7.88368	7.77836	7.87098	8.03015	8.25753	8.35525	8.10242	8.25337
	ENSMUSG00000015804	Med28	8.16336	8.06978	8.04974	8.14879	8.05549	7.9978	7.88002	8.07719
	ENSMUSG00000015806	Qdpr	8.25815	8.36948	9.64499	9.60818	9.52079	9.59557	9.82222	9.68617
	ENSMUSG00000015812	Gnrh1	2.18623	2.11963	2.42071	2	4.01591	4.01936	2.25087	2.36425
	ENSMUSG00000015829	Tnr	12.0208	11.8259	11.4075	11.3992	11.2176	11.1681	11.5963	11.7869
	ENSMUSG00000015837	Sqstm1	11.0749	11.1472	10.9843	11.0842	11.6049	11.5384	11.5425	11.3694
	ENSMUSG00000015839	Nfe2l2	6.50661	6.4783	7.00952	6.97514	7.20761	7.41779	6.63851	6.97377
	ENSMUSG00000015843	Rxrg	5.93508	5.70965	10.0535	9.77523	6.9654	6.89035	4.93944	4.9578
	ENSMUSG00000015846	Rxra	7.90308	8.19054	8.23468	8.39898	9.12192	9.03571	8.71151	8.56367
	ENSMUSG00000015850	Adamtsl4	4.6474	5.42084	6.30023	6.08927	5.99019	6.32238	5.72495	6.14054
	ENSMUSG00000015852	Fcrls	7.31789	7.15076	7.23919	7.18954	6.10388	5.78071	7.11584	7.08974
	ENSMUSG00000015869	Prpsap1	7.80766	7.69192	7.8829	7.66304	8.19944	8.1109	8.30055	7.64558
	ENSMUSG00000015879	Fam184b	6.86624	7.20294	8.58044	8.30064	6.62827	6.51205	6.98329	6.69202
	ENSMUSG00000015880	Ncapg	4.13814	4.1567	4.35091	4.52357	3.69771	3.7438	3.93211	3.88228
	ENSMUSG00000015882	Lcorl	9.14324	8.96245	8.93805	8.92543	9.03049	9.01987	8.32004	8.55339
	ENSMUSG00000015889	Lta4h	7.61389	7.83235	8.08055	8.20462	7.92376	8.088	7.49623	7.84633
	ENSMUSG00000015932	Dstn	9.92037	9.74706	9.46712	9.471	9.67667	9.7658	9.81537	10.0783
	ENSMUSG00000015937	H2afy	8.96148	9.0137	9.21625	9.0918	9.70544	9.69167	9.42786	9.28022
	ENSMUSG00000015942	Gtf2ird2	7.07347	7.28563	6.68886	6.62084	7.72108	7.80134	7.24782	7.30732
	ENSMUSG00000015943	Bola1	4.50844	4.89349	5.61526	5.56735	5.68916	5.72715	5.53412	5.36844
	ENSMUSG00000015944	Castor2	10.7307	10.7806	10.3823	10.201	11.0714	10.9413	10.6254	10.3366
	ENSMUSG00000015947	Fcgr1	4.36654	3.93325	4.69263	4.46795	4.17128	3.96061	3.92999	3.61984
	ENSMUSG00000015950	Ncf1	5.95911	6.34298	6.39689	6.73084	5.74507	5.79813	6.19638	6.37404
	ENSMUSG00000015957	Wnt11	2.53028	2.53379	2.50113	2.24488	3.31565	3.97367	3.63363	3.00201
	ENSMUSG00000015961	Adss	8.8168	8.82035	9.00401	9.01284	8.88337	8.89808	8.69249	8.77887
	ENSMUSG00000015966	Il17rb	4.53261	4.91927	5.18833	5.22556	4.83643	4.97094	4.32205	4.44703
	ENSMUSG00000015968	Cacna1d	10.2471	10.2606	9.78524	9.83122	9.62777	9.6777	9.83733	9.85101
	ENSMUSG00000015970	Chdh	6.04111	5.92383	6.4857	6.43926	6.19697	5.93738	6.21814	5.98016
	ENSMUSG00000015971	Actr8	8.77299	8.72443	8.80054	8.72897	8.94198	8.91407	8.52402	8.59913
	ENSMUSG00000015980	Lrrc27	5.33929	5.41349	5.05892	5.45093	5.77747	6.23567	5.19958	4.86685
	ENSMUSG00000015981	Stk32c	9.68271	9.92333	10.3657	10.5217	8.94735	8.93606	9.42247	9.15446
	ENSMUSG00000015994	Fnta	7.74694	7.56846	7.9652	7.92363	8.66522	8.49951	8.1581	8.04923
	ENSMUSG00000016018	Mtrex	8.69751	8.42172	9.03497	8.85193	8.86995	8.92382	8.72139	8.77316
	ENSMUSG00000016024	Lbp	4.01918	4.17888	3.96857	3.8822	5.51459	5.62656	4.51346	5.37501
	ENSMUSG00000016028	Celsr1	6.63141	6.83267	7.36613	7.58483	6.68738	6.44778	8.00117	7.72216
	ENSMUSG00000016087	Fli1	5.46672	4.75246	5.56366	5.38736	5.34846	5.09663	5.17903	4.95454
	ENSMUSG00000016128	Stard13	6.86063	7.03075	7.22757	7.7769	7.44091	7.51648	8.42248	8.34722
	ENSMUSG00000016150	Tenm1	10.457	10.4847	9.54124	9.43824	10.7872	10.7961	9.64527	9.85232
	ENSMUSG00000016179	Camk1g	8.57028	8.47339	8.06144	8.40066	8.1135	8.44701	7.47316	7.8203
	ENSMUSG00000016181	Diexf	7.56766	7.47517	7.54078	7.71042	6.99445	7.28194	7.3155	7.41478
	ENSMUSG00000016194	Hsd11b1	5.17847	5.24695	4.7607	4.69636	4.56367	5.23172	6.86847	6.79823
	ENSMUSG00000016200	Syt14	8.87438	8.63741	9.49925	9.65967	8.94207	8.96922	8.8411	9.01695
	ENSMUSG00000016206	H2-M3	3.01696	2.83023	3.24371	3.39078	3.74046	3.4388	3.72969	3.08962
	ENSMUSG00000016239	Lonrf3	6.30733	6.32589	6.86476	7.24218	7.40771	7.45541	8.01064	8.18174
	ENSMUSG00000016252	Atp5e	7.9367	7.9658	8.16771	7.97819	8.09697	7.88339	8.89323	8.3832
	ENSMUSG00000016253	Nelfcd	7.95397	8.00488	7.62675	7.51874	8.14682	8.09633	8.12464	8.18809
	ENSMUSG00000016256	Ctsz	6.87166	7.14723	7.8197	7.82966	7.41791	7.15313	7.4094	7.13957
	ENSMUSG00000016257	Prelid3b	7.62921	7.59028	7.78746	7.70638	8.01463	7.90583	7.44942	7.7339
	ENSMUSG00000016262	Sertad4	6.64448	6.43606	8.46025	8.38878	7.01599	6.94623	6.83051	6.93167
	ENSMUSG00000016308	Ube2a	7.37622	7.20342	7.51421	7.37708	6.93953	6.99767	7.32926	7.36074
	ENSMUSG00000016319	Slc25a5	9.63944	9.56393	10.234	10.282	9.61297	9.54271	9.75359	10.1871
	ENSMUSG00000016344	Ppdpf	7.37711	7.62344	7.86433	7.91322	7.5086	7.58917	8.45633	8.14513
	ENSMUSG00000016346	Kcnq2	12.4257	12.4476	12.5202	12.5546	11.7172	11.6593	12.9148	12.7246
	ENSMUSG00000016349	Eef1a2	12.8642	12.9363	12.7035	12.6974	12.6321	12.5343	13.027	12.9461
	ENSMUSG00000016356	Col20a1	5.24064	5.55924	5.24387	5.40356	4.47498	4.35462	5.73825	5.12809
	ENSMUSG00000016382	Pls3	10.2824	10.0838	9.26151	9.11586	8.98663	9.23786	10.2858	10.5656
	ENSMUSG00000016386	Mpped2	8.09895	8.05012	9.03131	9.0595	7.00064	6.78764	8.01879	7.83261
	ENSMUSG00000016409	Nkap	7.33668	7.23285	7.80623	7.80657	7.5474	7.57635	7.6947	7.72797
	ENSMUSG00000016427	Ndufa1	5.85913	6.00439	6.48961	6.59233	6.17066	6.30062	6.23255	6.30571
	ENSMUSG00000016477	E2f3	8.23517	8.11625	7.99337	7.87496	7.20514	7.34218	8.08073	8.5183
	ENSMUSG00000016481	Cr1l	7.97332	7.95895	7.8847	7.94148	7.80015	7.73975	7.56366	7.4911
	ENSMUSG00000016487	Ppfibp1	8.42394	8.4156	7.925	7.67021	8.42456	8.38197	7.97737	7.79007
	ENSMUSG00000016493	Cd46	7.60621	7.62634	7.43969	7.83801	7.02761	7.11332	6.61286	7.05539
	ENSMUSG00000016494	Cd34	8.43991	8.32659	7.08416	6.83066	6.38828	6.34864	7.82137	7.77923
	ENSMUSG00000016495	Plgrkt	6.24504	5.95546	6.25108	6.07614	6.29707	6.10627	5.96789	6.13494
	ENSMUSG00000016496	Cd274	4.23621	4.49166	4.01385	3.86999	4.76051	5.19271	3.75489	3.59101
	ENSMUSG00000016503	Gtf3a	6.8779	7.09657	6.84544	6.7538	6.86265	7.13136	7.37566	7.02851
	ENSMUSG00000016510	Mtif3	7.11732	7.13694	7.20675	7.0079	7.34985	7.17549	7.1639	7.35628
	ENSMUSG00000016520	Lnx2	6.40981	6.46557	5.5192	5.5193	5.68017	5.15834	5.94903	6.14694
	ENSMUSG00000016526	Dyrk3	6.92966	7.22116	5.16461	5.53398	6.2113	5.96657	7.03577	7.42409
	ENSMUSG00000016528	Mapkapk2	7.97479	7.81387	7.0429	7.09352	7.52405	7.56507	8.24115	7.81899
	ENSMUSG00000016534	Lamp2	8.72469	8.74113	8.63927	8.59225	8.64442	8.67742	8.29844	8.45644
	ENSMUSG00000016541	Atxn10	10.4699	10.4096	10.0916	10.0077	10.7667	10.7867	10.6149	10.6635
	ENSMUSG00000016552	Foxred2	7.46011	7.67338	6.95841	7.41276	8.37501	8.3801	7.41349	7.3571
	ENSMUSG00000016554	Eif3d	8.69032	8.64881	8.69153	8.69572	8.87589	9.0285	8.69767	8.87444
	ENSMUSG00000016559	H3f3b	9.51594	9.68576	9.70643	9.89477	10.0168	10.2092	10.1637	10.2732
	ENSMUSG00000016619	Nup50	8.27222	8.13862	8.39212	8.34224	8.7809	8.66527	8.66453	8.57403
	ENSMUSG00000016624	Phf21b	6.74097	6.11347	6.40595	6.37114	5.6936	5.41008	6.07773	5.97421
	ENSMUSG00000016637	Ift27	5.90247	6.12008	6.21603	6.03757	6.41061	6.57685	5.80741	6.03503
	ENSMUSG00000016664	Pacsin2	8.11992	8.01257	8.7803	8.65932	8.89161	8.67052	8.76977	8.61711
	ENSMUSG00000016756	Cmah	3.83731	3.39893	3.18456	3.3327	2.56424	2.70999	2.65201	3.69223
	ENSMUSG00000016757	Ttll12	7.01784	7.00642	6.76116	6.40541	7.38285	7.08932	7.01975	7.12125
	ENSMUSG00000016763	Scube1	10.1077	9.89255	7.50217	7.65793	6.36913	6.39898	8.23257	8.58246
	ENSMUSG00000016831	Tox4	9.48184	9.29819	9.38975	9.28055	9.28231	9.22297	9.18869	9.5109
	ENSMUSG00000016833	Mrps18c	6.22893	5.90545	6.49992	6.14775	6.19546	6.22491	5.8268	5.42826
	ENSMUSG00000016918	Sulf1	8.05121	8.20628	8.36313	8.26737	8.13645	8.02227	6.30164	6.57611
	ENSMUSG00000016921	Srsf6	9.72742	9.42243	9.82894	9.40722	9.78054	9.6605	9.79612	9.64026
	ENSMUSG00000016933	Plcg1	9.97186	9.92191	9.91164	9.95941	10.046	9.88391	10.047	9.85071
	ENSMUSG00000016940	Kctd2	8.51936	8.58059	8.03801	8.18602	8.23271	8.23677	9.10275	8.84613
	ENSMUSG00000016942	Tmprss6	2.78182	3.81295	4.80995	5.74977	3.65658	3.54006	4.09648	3.51523
	ENSMUSG00000016946	Kctd5	7.19591	7.38827	7.33769	7.27529	7.47463	7.69522	7.32653	7.34538
	ENSMUSG00000016984	Etaa1	6.73981	6.44809	6.6717	6.92824	6.40177	6.48795	6.36466	6.57954
	ENSMUSG00000016995	Matn4	6.04889	6.16666	5.87732	5.8238	6.46549	6.01314	7.27235	6.66807
	ENSMUSG00000017007	Rbpjl	3.23904	4.1296	3.24925	3.56519	3.46354	3.73711	3.75732	4.19152
	ENSMUSG00000017009	Sdc4	8.42309	8.49121	8.90592	8.75553	9.56436	9.49884	9.79486	9.64249
	ENSMUSG00000017057	Il13ra1	5.06004	5.09448	5.60825	5.60586	6.49517	6.54564	4.6981	5.11268
	ENSMUSG00000017119	Nbr1	10.2679	10.1747	10.6622	10.6509	10.1958	10.1515	10.4762	10.4534
	ENSMUSG00000017132	Cyth1	8.74236	8.84668	8.97561	9.05601	8.83188	8.74116	9.79274	9.52013
	ENSMUSG00000017144	Rnd3	6.92528	6.06569	7.39927	6.15919	8.00852	7.93528	6.55298	6.29976
	ENSMUSG00000017146	Brca1	4.22559	3.82703	5.69558	5.30489	4.30452	4.37324	4.40436	4.19561
	ENSMUSG00000017167	Cntnap1	10.5262	10.635	11.3257	11.3453	10.461	10.4174	11.1538	11.1404
	ENSMUSG00000017176	Nt5c3b	7.31102	7.46531	7.35068	7.29709	7.50652	7.52894	7.22673	7.21796
	ENSMUSG00000017188	Coa3	7.29074	7.54966	7.46944	7.48776	7.89014	7.67212	7.90833	7.42881
	ENSMUSG00000017210	Med24	10.2394	10.2858	9.83064	9.84698	9.2802	9.19474	9.92762	10.0445
	ENSMUSG00000017221	Psmd3	9.60391	9.6897	9.71031	9.83483	9.67304	9.59411	9.90926	9.87127
	ENSMUSG00000017264	Exosc10	8.40646	8.51217	8.71287	8.67483	8.77493	8.7253	8.58499	8.67273
	ENSMUSG00000017286	Glod4	7.49236	7.56676	7.58953	7.71904	7.90254	7.89862	7.52555	7.88898
	ENSMUSG00000017288	Vps53	9.36999	9.37005	9.32004	9.43036	9.2383	9.27422	9.59365	9.67893
	ENSMUSG00000017291	Taok1	12.0068	11.8355	12.1458	12.0841	11.57	11.6054	11.7468	11.9246
	ENSMUSG00000017299	Dnttip1	6.93949	6.95765	7.0243	6.90947	7.65846	7.57642	6.99928	7.21814
	ENSMUSG00000017307	Acot8	6.00448	5.96697	6.25	6.08016	6.25802	6.07769	6.28135	6.40819
	ENSMUSG00000017309	Cd300lg	2.57115	3.33854	2.8818	2.62013	2.89422	2.85917	2.91151	2.36203
	ENSMUSG00000017314	Mpp2	10.4541	10.4712	9.84888	9.73512	9.74848	9.50035	10.3492	10.1759
	ENSMUSG00000017344	Vtn	7.83073	7.92818	8.24481	8.19325	7.95478	7.58258	8.49528	8.42921
	ENSMUSG00000017376	Nlk	10.3422	10.0607	9.59013	9.38383	8.33477	8.30796	8.84844	8.89185
	ENSMUSG00000017386	Traf4	6.04365	5.93358	5.76401	5.9008	6.70586	6.90146	6.36938	6.36167
	ENSMUSG00000017390	Aldoc	11.6937	11.6442	11.751	11.654	12.0822	12.0869	11.8421	12.0062
	ENSMUSG00000017400	Stac2	8.76847	8.85532	8.10616	8.17558	6.693	6.53166	9.42743	9.10302
	ENSMUSG00000017404	Rpl19	9.95953	9.95672	10.28	10.2052	10.605	10.6545	10.1656	10.1757
	ENSMUSG00000017405	Nek8	4.7889	4.5386	4.36965	4.51002	5.03811	5.10641	5.23321	4.84415
	ENSMUSG00000017412	Cacnb4	11.2894	11.0719	11.5762	11.5597	9.63432	9.72093	9.98245	10.277
	ENSMUSG00000017417	Plxdc1	6.85676	7.30567	7.3845	7.60387	7.37098	7.49758	5.789	6.07074
	ENSMUSG00000017418	Arl5b	7.85111	7.57739	7.51559	6.98595	7.45137	7.50546	7.83564	7.74643
	ENSMUSG00000017421	Zfp207	9.96866	9.82308	10.0878	9.97071	9.91196	9.79614	9.44113	9.71031
	ENSMUSG00000017428	Psmd11	9.293	9.21387	9.22167	9.09858	9.2322	9.20343	9.43269	9.3547
	ENSMUSG00000017446	C1qtnf1	4.05113	4.44531	4.29741	4.18267	4.14495	4.65725	3.50555	3.54802
	ENSMUSG00000017453	Pipox	2.62022	2.61863	4.8317	4.90712	4.63473	5.25386	2.33848	3.29907
	ENSMUSG00000017466	Timp2	11.1263	11.2668	10.6067	10.7879	12.104	12.1161	11.0514	11.1204
	ENSMUSG00000017478	Zc3h18	8.93144	8.96806	9.21387	9.02414	9.04826	8.87677	9.31495	8.94603
	ENSMUSG00000017485	Top2b	10.3481	10.1349	10.5445	10.4025	10.0465	10.1672	10.1195	10.2239
	ENSMUSG00000017491	Rarb	5.60829	5.45578	10.0068	9.82429	5.52017	5.36149	5.33617	5.07832
	ENSMUSG00000017493	Igfbp4	8.45602	8.635	8.31878	8.51568	5.43399	5.40863	9.3498	9.0267
	ENSMUSG00000017499	Cdc6	2.85297	2.59031	3.41409	3.09992	2.8692	2.60026	3.55319	2.33521
	ENSMUSG00000017548	Suz12	8.6917	8.48115	8.85589	8.73634	8.7784	8.75418	8.75902	8.63128
	ENSMUSG00000017550	Atad5	6.50449	6.84008	6.93666	7.10544	6.89153	6.96105	6.60825	6.61023
	ENSMUSG00000017561	Crlf3	6.11623	5.91633	6.87178	6.53957	6.57122	6.27894	6.7891	6.55949
	ENSMUSG00000017615	Tnfaip1	8.64108	8.72621	8.26935	8.27876	8.36769	8.43972	8.62372	8.7373
	ENSMUSG00000017631	Abr	12.4376	12.3877	11.4699	11.5489	12.0579	12.032	12.6462	12.6737
	ENSMUSG00000017639	Rab11fip4	11.7963	11.8123	11.6101	11.6295	11.2487	11.205	11.7761	11.6319
	ENSMUSG00000017664	Slc35c2	7.84344	8.01687	7.72669	7.89517	7.72263	7.67786	8.47687	8.46282
	ENSMUSG00000017667	Zfp334	8.70595	8.76124	8.95573	8.83682	9.23858	9.24791	9.00359	8.73519
	ENSMUSG00000017670	Elmo2	10.4014	10.2725	9.99378	10.0335	9.55871	9.57425	10.7153	10.719
	ENSMUSG00000017677	Wsb1	8.97399	8.9139	8.47903	8.53573	9.67142	9.63525	8.92838	8.86362
	ENSMUSG00000017679	Ttpal	9.32018	9.21832	8.97428	8.99034	8.64	8.69649	9.05088	9.06345
	ENSMUSG00000017686	Rhot1	9.12379	8.89186	9.11566	8.86019	8.6616	8.57247	9.03172	8.99574
	ENSMUSG00000017688	Hnf4g	2	2	2	2	2.6719	2.08698	2.09888	2.64898
	ENSMUSG00000017692	Rhbdl3	7.95518	7.89694	8.27292	8.31116	7.52444	7.47193	8.1801	7.89013
	ENSMUSG00000017697	Ada	3.38795	3.84045	4.20453	5.11851	4.2311	4.88965	3.60719	4.71649
	ENSMUSG00000017707	Serinc3	10.6987	10.5873	10.5735	10.4746	10.1083	10.1617	9.93555	10.3057
	ENSMUSG00000017713	Tha1	5.08854	5.69749	4.84741	5.22229	5.54179	5.56545	5.37263	5.3257
	ENSMUSG00000017715	Pgs1	9.06683	9.01476	8.62722	8.57502	8.56481	8.31072	9.15995	8.85248
	ENSMUSG00000017716	Birc5	3.52162	3.89748	3.2714	3.81264	4.35747	4.11216	3.62795	3.20093
	ENSMUSG00000017718	Afmid	4.21792	4.4805	2.98863	3.22784	4.87513	5.40877	2.9878	4.31639
	ENSMUSG00000017720	Trp53tg5	2.21153	2.5863	2.42836	2.49898	2.21305	2.42718	2.31197	2.88961
	ENSMUSG00000017721	Pigt	9.08593	9.25779	8.8902	8.90154	9.50433	9.57243	9.10443	9.09668
	ENSMUSG00000017723	Wfdc2	2	2.18791	2	2	2	2.38315	2.25087	2.68278
	ENSMUSG00000017724	Etv4	5.5223	5.74737	5.69815	5.64102	5.33348	5.56424	5.93674	5.63694
	ENSMUSG00000017734	Dbndd2	8.78969	8.82221	10.0631	10.1583	9.19449	9.28496	9.83593	9.53054
	ENSMUSG00000017737	Mmp9	3.41858	3.0413	2.28763	2.97397	4.09158	4.0552	2.81368	4.36905
	ENSMUSG00000017740	Slc12a5	12.3071	12.3328	12.2569	12.3385	12.1736	12.078	12.3146	12.1963
	ENSMUSG00000017747	Ghdc	5.44352	5.53676	5.6	5.69625	5.93099	5.88285	5.71162	6.01221
	ENSMUSG00000017754	Pltp	7.39131	7.27463	7.79418	7.76967	8.5024	8.46381	7.99417	8.03901
	ENSMUSG00000017756	Slc12a7	5.26585	4.90426	4.82466	4.68316	6.88294	6.64356	5.68802	5.82938
	ENSMUSG00000017760	Ctsa	9.02346	9.2075	9.26564	9.26602	9.04316	9.03511	9.11001	9.37238
	ENSMUSG00000017764	Zswim1	7.37994	7.55885	7.05912	6.84984	7.58102	7.43764	7.45363	7.20964
	ENSMUSG00000017765	Slc12a4	6.51725	6.76306	6.81657	6.99498	7.08498	7.11658	7.70287	7.55306
	ENSMUSG00000017774	Myo1c	7.40286	7.74709	6.82263	6.97534	7.53288	7.63554	7.48237	7.7028
	ENSMUSG00000017776	Crk	10.0516	9.87015	9.93487	9.81603	9.56637	9.5461	10.0676	10.0926
	ENSMUSG00000017778	Cox7c	8.83612	8.61909	9.06484	8.93932	8.65599	8.61021	8.63471	9.08856
	ENSMUSG00000017781	Pitpna	10.9774	10.881	10.5025	10.4824	10.6299	10.6606	10.7819	10.909
	ENSMUSG00000017801	Mlx	7.17365	7.07199	6.8463	6.80896	6.9807	6.80528	6.81249	7.08209
	ENSMUSG00000017802	Retreg3	8.48576	8.46221	8.59991	8.42405	8.44209	8.2864	8.80497	8.61
	ENSMUSG00000017817	Jph2	3.23128	3.51542	3.74453	3.87149	4.99627	4.95224	2.71732	3.59765
	ENSMUSG00000017830	Dhx58	3.7297	3.85592	3.5255	3.98236	3.59448	3.79655	3.73144	4.29442
	ENSMUSG00000017831	Rab5a	9.45384	9.23383	9.43253	9.53289	9.50592	9.51026	9.61106	9.43961
	ENSMUSG00000017837	Nkiras2	5.80454	6.27314	6.41059	6.66386	6.21121	5.99297	6.50892	6.32426
	ENSMUSG00000017843	Ppp2r5c	10.7825	10.7212	10.7183	10.776	10.477	10.4507	10.7647	10.8165
	ENSMUSG00000017858	Ift52	7.27292	7.28293	7.42173	7.11578	7.69205	7.79605	6.80642	7.14196
	ENSMUSG00000017861	Mybl2	4.18273	4.1296	4.64179	4.0241	3.81561	4.22496	3.70082	3.21214
	ENSMUSG00000017868	Sgk2	3.23044	3.46647	4.50159	4.74318	4.26356	4.57551	4.31752	4.18873
	ENSMUSG00000017897	Eya2	3.43094	3.97559	3.21127	3.06498	4.29317	3.81822	4.74289	5.10089
	ENSMUSG00000017929	B4galt5	9.0269	8.96586	8.34271	8.6244	9.01166	8.8042	9.11031	8.72608
	ENSMUSG00000017943	Gdap1l1	8.84088	9.08547	7.86214	7.86435	8.94654	8.95249	9.10464	8.96881
	ENSMUSG00000017969	Ptgis	4.07884	4.10975	4.10214	4.43475	3.56238	3.90875	2.62448	2.56487
	ENSMUSG00000017978	Cadps2	9.43973	9.53403	8.81288	8.81723	10.1187	10.0976	10.3201	10.3142
	ENSMUSG00000017999	Ddx27	7.84207	8.01102	7.93757	7.8832	7.88591	7.93768	8.10014	7.91043
	ENSMUSG00000018001	Cyth3	8.39338	8.2817	8.21114	8.2588	8.33435	8.39604	8.67364	8.70514
	ENSMUSG00000018008	Cyth4	6.53567	6.16056	6.69305	6.05141	6.25172	5.81285	7.0596	6.9024
	ENSMUSG00000018012	Rac3	6.67367	6.92823	5.5665	5.48843	7.63761	7.51277	7.06149	7.06754
	ENSMUSG00000018040	Rrp7a	9.42968	9.32876	9.47241	9.53387	9.57383	9.49825	9.60937	9.44319
	ENSMUSG00000018042	Cyb5r3	8.35753	8.48231	8.18231	8.27323	8.54071	8.65265	8.42077	8.56413
	ENSMUSG00000018068	Ints2	8.21829	8.16649	8.24833	8.25064	8.11914	8.12735	7.99556	8.07387
	ENSMUSG00000018076	Med13l	11.3419	11.2396	11.3145	11.1989	10.0825	9.89743	11.2209	11.1081
	ENSMUSG00000018102	Hist1h2bc	6.74269	6.88282	8.08465	8.18203	7.21401	7.21835	7.80428	7.99786
	ENSMUSG00000018126	Baiap2l2	3.8871	3.91569	3.61838	3.62811	2.6331	3.17683	3.36561	3.5107
	ENSMUSG00000018143	Mafk	5.81991	6.57049	5.87559	6.69407	6.72108	6.98472	6.78392	7.04407
	ENSMUSG00000018160	Med1	9.78168	9.60608	9.94753	9.79953	9.30738	9.15782	9.7081	9.64222
	ENSMUSG00000018166	Erbb3	5.67632	5.67934	7.6155	6.78377	7.08175	6.07583	6.90144	5.99572
	ENSMUSG00000018167	Stard3	7.28884	7.17086	7.59047	7.45252	6.87759	6.35583	7.5042	6.98591
	ENSMUSG00000018169	Mfng	4.42462	4.41822	3.79131	4.46486	5.52459	5.23359	4.52766	4.44651
	ENSMUSG00000018171	Vmp1	8.62783	8.64423	9.25551	9.25544	8.34752	8.54596	8.55026	8.99044
	ENSMUSG00000018189	Uchl5	7.31946	7.08758	6.99726	6.94643	7.39434	7.55172	6.73593	6.94847
	ENSMUSG00000018196	Glrx2	9.05779	8.8841	8.63735	8.55639	8.49627	8.49663	8.44666	8.51813
	ENSMUSG00000018199	Trove2	9.55687	9.31233	9.48204	9.5209	9.63319	9.68119	9.46194	9.50705
	ENSMUSG00000018209	Stk4	8.96844	8.73147	8.79699	8.53815	8.5958	8.51303	9.03995	9.05379
	ENSMUSG00000018217	Pmp22	5.70076	5.72622	6.7	6.97606	5.91061	6.59387	6.03711	6.3468
	ENSMUSG00000018238	Gdf9	3.46696	3.54385	2.76356	3.31105	3.01013	2.32712	2.69283	3.39864
	ENSMUSG00000018239	Zcchc10	5.62948	5.41711	5.5814	5.91074	5.64339	5.69973	5.57532	6.03221
	ENSMUSG00000018286	Psmb6	8.08117	8.28723	8.3071	8.1813	8.40568	8.45678	8.38616	8.43687
	ENSMUSG00000018287	Spag7	7.30735	7.24722	7.83351	7.6354	8.05449	8.08629	7.71036	7.43923
	ENSMUSG00000018293	Pfn1	8.65499	8.79216	8.86472	8.90308	8.79356	8.69013	9.96057	9.76483
	ENSMUSG00000018322	Tomm34	9.05487	8.96626	8.84212	8.84257	8.97323	9.00352	9.53906	9.39645
	ENSMUSG00000018326	Ywhab	12.0454	11.9147	11.7252	11.6823	11.8611	11.8715	12.2016	12.2011
	ENSMUSG00000018334	Ksr1	9.40376	9.72987	8.67701	8.91577	8.12909	8.09795	11.1163	10.8826
	ENSMUSG00000018339	Gpx3	5.32494	5.7573	4.27202	4.119	9.31381	9.45607	4.47148	4.19406
	ENSMUSG00000018340	Anxa6	8.7972	8.72735	9.30209	9.29729	8.90004	8.94214	9.41669	9.60601
	ENSMUSG00000018347	Zkscan6	6.49326	6.56168	6.47215	6.42605	6.15957	6.18954	6.60111	6.93935
	ENSMUSG00000018362	Kpna2	7.28955	7.28637	6.9771	6.6782	7.17708	7.38518	6.62818	6.98739
	ENSMUSG00000018363	Smurf2	8.2374	8.11711	8.71813	8.59048	8.30722	8.17528	8.27995	8.27733
	ENSMUSG00000018372	Cep95	6.48276	6.25761	6.71715	6.46554	6.73054	6.60299	6.0081	5.92617
	ENSMUSG00000018377	Vezf1	8.28672	7.96487	8.59028	8.40983	8.94074	8.94956	8.06628	8.0578
	ENSMUSG00000018378	Cuedc1	7.83861	8.05789	7.60647	7.91765	9.03381	8.96082	8.34783	8.25443
	ENSMUSG00000018379	Srsf1	9.94009	9.82499	10.0639	9.92075	10.2358	10.2283	10.1921	10.1243
	ENSMUSG00000018381	Abi3	5.81999	5.77715	5.55034	5.81289	5.37476	4.85374	5.55274	5.6895
	ENSMUSG00000018387	Shroom1	7.21159	7.55831	6.61046	6.95611	5.75692	6.14401	6.61341	6.84473
	ENSMUSG00000018395	Kif3a	10.2683	10.117	9.99453	9.87781	10.5345	10.4963	10.2954	10.1572
	ENSMUSG00000018398	Sept8	11.4723	11.3712	10.9351	10.8565	10.6292	10.6436	11.1388	11.2192
	ENSMUSG00000018401	Mtmr4	9.95212	9.8145	9.75057	9.6388	9.94487	9.78936	10.1296	9.76003
	ENSMUSG00000018405	Mrm1	6.60764	6.90042	5.56232	6.01931	6.12334	5.94558	6.09561	6.35261
	ENSMUSG00000018411	Mapt	11.9375	12.043	11.6855	11.7083	12.1252	12.0512	11.8633	11.898
	ENSMUSG00000018412	Kansl1	10.0415	9.9487	9.90798	9.8507	9.79125	9.72109	9.88865	9.68563
	ENSMUSG00000018415	Gid4	9.03465	9.01612	9.2911	9.24829	8.30763	8.40065	9.22282	9.20187
	ENSMUSG00000018417	Myo1b	8.17129	7.77303	9.74069	9.67107	7.49728	7.47615	7.06437	7.19167
	ENSMUSG00000018425	Dhx40	7.35514	7.12436	8.34953	8.26457	7.87651	8.03688	7.86994	8.08387
	ENSMUSG00000018427	Ypel2	8.96018	8.8179	10.456	10.4042	8.07829	7.85792	8.06093	7.92624
	ENSMUSG00000018428	Akap1	8.28429	8.19638	8.97279	8.89997	8.08184	7.91525	8.76608	8.70359
	ENSMUSG00000018433	Nol11	7.82068	7.75511	7.91179	7.75747	7.91251	7.85389	7.26399	7.61862
	ENSMUSG00000018442	Derl2	7.72638	7.59652	7.38264	7.48103	7.58299	7.49777	7.36762	7.21185
	ENSMUSG00000018446	C1qbp	7.93866	7.8863	8.19434	8.19113	8.11945	8.27625	8.22576	8.17812
	ENSMUSG00000018449	Rpain	5.7712	5.54683	5.75055	5.5767	5.55887	5.07158	5.68915	5.40947
	ENSMUSG00000018451	6330403K07Rik	10.1824	10.1469	9.47183	9.5876	11.5128	11.5617	10.1679	9.88522
	ENSMUSG00000018459	Slc13a3	6.31504	6.05977	5.94864	5.5528	6.27343	6.4896	6.28728	6.14957
	ENSMUSG00000018470	Kcnab3	6.73701	6.82766	6.04748	5.98311	6.11199	6.08113	7.37626	7.18802
	ENSMUSG00000018474	Chd3	12.711	12.7452	12.3674	12.3839	12.4339	12.3425	12.9932	12.9296
	ENSMUSG00000018476	Kdm6b	8.38139	8.74734	8.52989	8.80867	9.27358	9.44473	9.31269	9.19435
	ENSMUSG00000018481	Appbp2	9.82648	9.68272	9.49074	9.40722	9.90076	10.0029	9.54043	9.59812
	ENSMUSG00000018486	Wnt9b	3.15809	3.2545	2.11454	2.41851	3.13315	3.12942	3.18694	4.00055
	ENSMUSG00000018500	Adora2b	4.28272	4.1221	4.58348	4.52057	5.06344	4.70198	4.9964	4.36939
	ENSMUSG00000018501	Ncor1	11.9031	11.8652	11.9503	11.9276	11.2878	11.2863	11.9703	11.959
	ENSMUSG00000018507	Trpv2	7.59803	7.51199	6.68846	6.4931	7.69135	7.72846	7.12346	7.02164
	ENSMUSG00000018509	Cenpv	6.52641	6.62394	6.44539	6.53688	6.5979	6.34576	6.42645	6.95118
	ENSMUSG00000018537	Pcgf2	7.5976	7.8738	7.02526	7.67739	7.64822	7.74887	6.6365	7.00688
	ENSMUSG00000018541	Cwc25	7.26241	7.3749	7.10388	7.0099	6.91151	6.95031	7.44133	7.51469
	ENSMUSG00000018547	Pip4k2b	10.5201	10.4952	10.2699	10.3167	10.1317	10.0636	10.2952	10.303
	ENSMUSG00000018548	Trim37	11.6051	11.4011	11.4474	11.3323	10.7462	10.7567	11.2824	11.2961
	ENSMUSG00000018554	Ybx2	4.34131	5.09113	3.59486	3.5162	3.86099	4.0577	4.83176	4.99519
	ENSMUSG00000018559	Ctdnep1	8.42779	8.47234	8.74443	8.70944	8.05536	8.01082	8.50797	8.48731
	ENSMUSG00000018565	Elp5	8.06021	8.16354	7.94513	7.90259	7.86267	7.77963	7.95585	8.02685
	ENSMUSG00000018566	Slc2a4	2.61444	2.93834	3.16647	3.56266	3.64291	4.1354	3.15172	2.83927
	ENSMUSG00000018567	Gabarap	8.84634	8.74643	8.71016	8.71184	9.07653	9.06127	9.17996	9.17588
	ENSMUSG00000018572	Phf23	7.55723	7.54974	7.50647	7.46141	7.77002	7.44663	7.75716	7.673
	ENSMUSG00000018574	Acadvl	7.54107	7.4455	7.40271	7.36745	8.15978	8.05247	7.94829	7.86752
	ENSMUSG00000018581	Dnah11	2.91493	3.54376	5.22885	4.31986	7.20013	7.28432	5.8269	5.95298
	ENSMUSG00000018583	G3bp1	9.33512	9.18047	9.24413	9.14475	9.7553	9.73156	9.4644	9.3727
	ENSMUSG00000018585	Atox1	6.51792	6.89645	6.43297	6.61212	6.61453	6.56741	6.64787	6.95234
	ENSMUSG00000018589	Glra2	7.22723	7.30912	6.56516	6.60693	7.98655	8.05643	5.29885	5.37825
	ENSMUSG00000018593	Sparc	9.59703	9.80567	9.97505	9.99718	13.2611	13.2765	10.8003	10.8249
	ENSMUSG00000018595	Glra4	2.83431	2.48305	2.44512	2.34482	3.72288	3.8193	2.75558	2
	ENSMUSG00000018599	Mief2	6.52467	6.66644	6.44267	6.32352	6.52819	6.84363	7.10807	6.61894
	ENSMUSG00000018604	Tbx3	5.36849	5.46338	5.15615	5.92321	5.77557	6.1181	5.52412	5.42422
	ENSMUSG00000018634	Crhr1	7.52951	7.40495	5.74211	5.86954	5.51002	5.6769	6.25675	5.67365
	ENSMUSG00000018648	Dusp14	8.21269	7.74927	7.89538	6.46756	5.74985	5.85058	6.35178	6.09409
	ENSMUSG00000018651	Tada2a	7.70577	7.80283	7.55136	7.5486	7.57366	7.5903	7.4486	7.21219
	ENSMUSG00000018654	Ikzf1	5.52945	5.59006	6.25927	6.36831	4.83352	4.93564	5.49647	5.6912
	ENSMUSG00000018659	Pnpo	7.76519	7.86478	7.69141	7.86212	8.31115	8.36601	8.01826	7.99381
	ENSMUSG00000018661	Cog1	8.91901	9.05723	8.99748	9.05892	8.89809	8.73	9.18455	9.09819
	ENSMUSG00000018666	Cbx1	7.77964	7.65035	7.94426	7.71786	7.9771	7.86965	8.02018	7.82865
	ENSMUSG00000018669	Cdk5rap3	6.5655	6.70275	6.58679	6.94354	7.13869	7.09763	7.25657	7.25114
	ENSMUSG00000018672	Copz2	4.08346	4.19814	4.20959	3.8055	4.27719	3.84989	3.78532	4.343
	ENSMUSG00000018677	Slc25a39	7.88913	8.08543	7.75941	7.87412	8.92417	8.92837	8.24681	8.28459
	ENSMUSG00000018678	Sp2	7.11816	6.88667	7.75635	7.58247	7.34074	7.44784	7.05694	6.89595
	ENSMUSG00000018697	Aatf	6.94042	6.90545	7.02667	6.93134	7.20228	7.25498	7.3635	6.90944
	ENSMUSG00000018698	Lhx1	2	2	2	2	6.70922	6.26521	2.27106	2.84295
	ENSMUSG00000018707	Dync1h1	13.7894	13.7801	13.5767	13.5734	13.4576	13.4076	13.7447	13.7299
	ENSMUSG00000018727	Cpsf4l	4.1111	3.83476	3.62156	3.48747	3.88197	3.53348	4.01872	4.15415
	ENSMUSG00000018733	Pex12	6.39356	6.3229	6.17369	6.25188	6.64882	6.53756	6.42195	6.1147
	ENSMUSG00000018736	Ndel1	9.3605	9.31383	9.37081	9.3158	9.0246	9.05808	8.82205	8.89232
	ENSMUSG00000018740	Slc25a35	5.73773	5.72866	5.56925	5.85499	5.23061	5.13176	5.75098	5.69373
	ENSMUSG00000018750	Zbtb4	10.223	10.3963	10.2007	10.2692	10.247	10.1911	10.5403	10.4762
	ENSMUSG00000018752	Tnfsfm13	3.84984	3.32373	2.94809	3.50106	4.33712	4.2627	3.45266	4.43432
	ENSMUSG00000018761	Mpdu1	6.83373	6.90602	6.80571	6.95125	6.89447	7.01306	7.66761	7.17926
	ENSMUSG00000018765	Fxr2	9.37131	9.38229	9.47184	9.42599	9.90803	9.78086	9.87718	9.59277
	ENSMUSG00000018770	Atp5g3	8.66484	8.55652	8.80571	8.91388	9.04398	9.00654	9.13692	9.16551
	ENSMUSG00000018774	Cd68	5.05468	5.09309	6.00101	5.9969	4.71954	4.78253	4.62728	4.75039
	ENSMUSG00000018776	Slc35g3	2.71022	2.69072	2.75084	2.54582	3.36443	3.30578	2.9878	2.82564
	ENSMUSG00000018796	Acsl1	8.8092	8.92411	9.07639	9.12727	8.53203	8.73642	8.53596	8.88899
	ENSMUSG00000018800	Abca5	9.51925	9.3765	8.97204	8.96056	9.37021	9.42178	8.99946	9.18598
	ENSMUSG00000018809	Smyd4	6.75224	6.9936	6.49206	6.60262	7.03589	6.96774	7.15316	7.19926
	ENSMUSG00000018819	Lsp1	5.44077	6.04314	5.09744	5.02633	4.56852	4.52063	4.19265	3.99466
	ENSMUSG00000018820	Zfyve27	9.26638	9.41603	8.93256	9.10069	9.19767	9.19463	9.49949	9.28735
	ENSMUSG00000018821	Avpi1	5.81365	5.98531	6.57409	6.62553	5.93107	5.9042	6.23625	6.42599
	ENSMUSG00000018822	Sfrp5	2.4773	2.69072	3.50245	3.19708	6.57967	6.75762	2.41489	2.10806
	ENSMUSG00000018830	Myh11	6.3613	6.10493	6.49983	6.44072	6.55088	6.29895	6.60848	6.36409
	ENSMUSG00000018841	Rad51d	6.83603	6.98832	7.09298	7.44676	7.44344	7.42477	7.09873	6.91166
	ENSMUSG00000018844	Fndc8	3.88794	4.23773	3.65147	3.95108	4.66974	4.00156	3.42811	3.74538
	ENSMUSG00000018845	Unc45b	3.23138	3.66487	3.42477	3.63584	3.19657	3.50698	3.37132	3.30237
	ENSMUSG00000018846	Pank3	9.41257	9.26509	9.39925	9.48416	9.20725	9.3739	9.21347	9.37148
	ENSMUSG00000018848	Rars	7.68285	7.72316	7.7934	7.66985	8.10474	8.25136	7.52446	7.83953
	ENSMUSG00000018849	Wwc1	10.4139	10.0835	10.3009	10.1847	9.32672	9.24564	10.2857	9.97601
	ENSMUSG00000018858	Mrpl58	7.76781	7.98819	7.65061	7.67329	8.00784	8.06785	8.15101	8.14267
	ENSMUSG00000018861	Fdxr	6.05275	6.14196	6.26029	6.09797	6.42166	6.26444	6.57301	6.63019
	ENSMUSG00000018865	Sult4a1	11.0767	11.204	10.6276	10.6706	10.7473	10.7046	11.2701	11.0981
	ENSMUSG00000018882	Mrpl45	7.2885	7.2137	7.46966	7.31602	7.6392	7.59816	7.31681	7.42494
	ENSMUSG00000018899	Irf1	5.70338	5.84601	4.79778	4.04834	5.80158	5.69314	6.23696	5.92072
	ENSMUSG00000018900	Slc22a5	6.21526	6.52373	6.08627	6.30319	6.53165	6.20233	6.27155	6.23799
	ENSMUSG00000018906	P4ha2	6.74155	7.09867	6.72671	7.03817	7.46308	7.58773	6.62452	7.07642
	ENSMUSG00000018909	Arrb1	11.6519	11.681	11.5273	11.6018	11.2735	11.2186	11.2159	11.1384
	ENSMUSG00000018919	Tm4sf5	2.10208	2.34235	2.58204	2.48637	3.64581	3.16918	2.48261	2
	ENSMUSG00000018920	Cxcl16	3.6097	3.39179	3.80616	3.83828	4.00011	3.83074	3.52112	3.24362
	ENSMUSG00000018921	Pelp1	8.11903	8.3647	8.39585	8.09702	8.2752	8.24071	8.39008	8.37989
	ENSMUSG00000018923	Med11	5.41651	5.35307	5.50854	5.15395	5.58856	5.19848	6.00771	5.53458
	ENSMUSG00000018927	Ccl6	2.70354	3.04983	3.49124	3.10768	2.78142	3.04436	3.09329	2.53419
	ENSMUSG00000018931	Natd1	6.54073	6.52075	6.4364	6.60582	6.35919	6.47967	6.61988	6.73256
	ENSMUSG00000018932	Map2k3	6.20444	6.11658	5.46814	5.3658	6.13422	6.14589	6.32547	6.24383
	ENSMUSG00000018965	Ywhah	12.0902	12.008	11.0458	10.9933	11.7384	11.8132	12.3374	12.4152
	ENSMUSG00000018974	Sart3	8.32638	8.31836	8.46092	8.39766	8.72581	8.49346	8.96225	8.77058
	ENSMUSG00000018983	E2f2	3.54546	3.92406	3.53633	3.73878	3.56193	3.76299	3.08292	3.74861
	ENSMUSG00000018995	Nars2	6.98742	6.82647	7.20648	7.32696	6.83619	6.55084	6.76559	6.52379
	ENSMUSG00000018999	Slc35b4	9.50948	9.36226	9.41835	9.41548	8.83841	8.84535	9.05272	9.0278
	ENSMUSG00000019027	Dnah1	6.25086	6.37901	7.0609	7.18681	8.91365	8.90691	6.24189	6.70592
	ENSMUSG00000019039	Dalrd3	8.78156	8.89966	8.69717	8.58329	9.49406	9.26674	9.26335	9.18833
	ENSMUSG00000019054	Fis1	8.77698	8.78223	9.10269	9.18488	9.13111	9.05777	9.40267	9.06787
	ENSMUSG00000019055	Plod1	6.66868	6.61703	7.42551	7.5105	7.7527	7.42164	7.81443	7.58879
	ENSMUSG00000019066	Rab3d	6.51017	6.4593	5.62123	6.03207	5.09855	4.80725	6.9453	6.74427
	ENSMUSG00000019080	Mfsd3	4.73254	5.38956	4.64377	5.22956	4.74122	5.14588	5.01529	5.33378
	ENSMUSG00000019082	Slc25a22	10.7746	10.8703	9.75645	9.95853	9.56879	9.59348	10.6883	10.7754
	ENSMUSG00000019087	Atp6ap1	10.6367	10.7146	10.0996	10.0539	10.3194	10.3445	10.118	10.3442
	ENSMUSG00000019088	Dnase1l1	3.04099	3.15	2.75405	3.17071	2.80398	3.28908	2.18085	3.69658
	ENSMUSG00000019122	Ccl9	3.1873	4.00571	3.59252	3.82809	3.05928	3.63414	3.55168	3.92251
	ENSMUSG00000019124	Scrn1	10.8812	10.8934	11.6626	11.6603	11.3548	11.3735	10.384	10.3717
	ENSMUSG00000019132	BC005537	10.5387	10.345	10.6405	10.502	10.0273	9.96924	10.4477	10.4897
	ENSMUSG00000019139	Isyna1	7.44892	7.46579	8.50138	8.66799	8.63517	8.60545	8.3131	7.75687
	ENSMUSG00000019143	Hars2	7.18766	7.24956	7.0202	6.84897	7.05702	7.04008	7.35211	7.01482
	ENSMUSG00000019146	Cacng2	9.73748	9.5275	9.87041	9.8502	9.74158	9.71467	9.71051	9.45174
	ENSMUSG00000019158	Tmem160	5.74694	6.19433	5.1194	5.81091	5.59924	5.23167	7.37977	6.70783
	ENSMUSG00000019173	Rab5c	9.41309	9.51974	9.50787	9.61639	9.33947	9.30474	9.67602	9.71513
	ENSMUSG00000019178	Styxl1	2	2	2	2.35939	2.80776	3.38817	2	2.27072
	ENSMUSG00000019179	Mdh2	10.2755	10.3748	10.2406	10.1696	10.3298	10.3354	10.637	10.6034
	ENSMUSG00000019188	H13	9.19684	9.26632	8.85469	8.96819	9.87809	9.82473	9.25683	9.18752
	ENSMUSG00000019189	Rnf145	9.45247	9.47768	9.42583	9.54484	9.31441	9.18829	9.68284	9.44387
	ENSMUSG00000019194	Scn1b	10.404	10.5064	10.1415	10.2297	9.60069	9.41919	11.6958	11.3964
	ENSMUSG00000019210	Atp6v1e1	10.8955	10.7472	10.7405	10.7359	10.4008	10.3855	10.9125	11.0239
	ENSMUSG00000019214	Chtf18	4.46423	4.46219	4.29706	4.20672	3.99123	3.75478	3.80515	3.94234
	ENSMUSG00000019230	Lhx9	2.90859	3.03166	2	2.12115	6.63538	6.7984	7.53846	7.46663
	ENSMUSG00000019232	Etnppl	7.57235	7.75837	7.1133	7.54253	9.75983	9.7345	6.8059	7.6297
	ENSMUSG00000019235	Rps6kl1	8.20432	8.67493	7.96243	8.14279	8.14319	8.11778	8.56377	8.49206
	ENSMUSG00000019254	Ppp1r12c	9.7082	9.83352	10.1777	10.2048	9.69436	9.48789	10.4027	10.0365
	ENSMUSG00000019256	Ahr	7.22082	6.97843	6.15587	6.12544	5.39711	5.16921	6.97373	6.62253
	ENSMUSG00000019261	Map1s	9.18082	9.44635	9.29617	9.45463	9.21663	9.19153	10.0969	9.77995
	ENSMUSG00000019295	Tmem129	7.00792	7.1306	6.86673	7.1622	7.24631	7.0389	7.20427	7.04905
	ENSMUSG00000019297	Nop9	6.29873	6.38973	6.38185	6.1504	6.2084	6.11939	6.96114	6.5671
	ENSMUSG00000019302	Atp6v0a1	12.1419	12.188	11.7698	11.6849	11.6969	11.741	11.8716	12.0233
	ENSMUSG00000019303	Psmc3ip	3.56679	3.39893	5.16819	4.82543	4.40358	4.71494	4.1261	4.38912
	ENSMUSG00000019312	Grb7	3.28028	3.3011	5.40111	5.69298	3.14584	2.78835	3.24757	3.46375
	ENSMUSG00000019320	Noxo1	3.99241	4.24596	3.46901	3.71492	4.29943	4.41134	4.20739	3.86501
	ENSMUSG00000019326	Aoc3	3.24779	3.58434	3.05536	2.95032	2.88656	3.01914	3.26141	2.92976
	ENSMUSG00000019338	Zfp687	8.10772	8.56517	8.20782	8.43085	8.89003	8.91944	8.41844	8.55426
	ENSMUSG00000019359	Gdpd2	4.75081	4.7255	4.63278	4.31979	7.78692	7.78663	5.1477	5.43116
	ENSMUSG00000019362	D8Ertd738e	7.64503	7.58169	7.81981	7.71097	7.93724	7.84709	7.9765	7.74976
	ENSMUSG00000019368	Sec14l4	3.01722	2.61785	2.21654	2.29154	2.71241	2.88308	3.06648	3.61577
	ENSMUSG00000019370	Calm3	13.078	13.1349	12.8542	12.9423	12.4758	12.453	13.9242	13.6933
	ENSMUSG00000019373	Cops3	8.13564	8.00747	8.1181	7.90917	8.47045	8.523	7.95564	8.3832
	ENSMUSG00000019428	Fkbp8	10.5954	10.7817	10.7124	10.8888	10.5691	10.4239	11.2942	11.1255
	ENSMUSG00000019432	Ddx39b	10.0956	10.0722	10.0185	9.96594	10.2774	10.2754	10.1239	10.1208
	ENSMUSG00000019433	Gipc1	8.26809	8.38053	8.0884	8.24576	7.79191	7.40973	8.67562	8.23057
	ENSMUSG00000019437	Tlcd1	6.90891	6.76078	6.52697	6.49711	7.45524	7.49925	6.85446	6.74576
	ENSMUSG00000019461	Plscr3	6.53726	6.5982	6.21719	6.55515	6.29367	6.08167	6.47521	6.51289
	ENSMUSG00000019464	Ptger1	6.39707	6.5855	6.58233	6.83765	6.48729	6.2769	6.12002	5.94577
	ENSMUSG00000019467	Arhgef25	9.71353	9.662	8.36938	8.42482	8.82857	8.73956	10.8726	10.804
	ENSMUSG00000019470	Xab2	8.19078	8.39066	8.38099	8.36484	8.24251	8.29482	8.49584	8.44504
	ENSMUSG00000019471	Cdc37	9.22983	9.291	9.30972	9.34752	9.51967	9.44264	9.80981	9.69851
	ENSMUSG00000019478	Rab4a	7.66698	7.82248	7.78843	7.98503	7.86672	7.87665	7.80478	7.79826
	ENSMUSG00000019487	Trip10	5.25322	5.04427	4.40354	4.41598	5.15965	5.23385	5.95564	5.31188
	ENSMUSG00000019494	Cops6	8.46021	8.46597	8.42712	8.35742	8.53634	8.61517	8.14209	8.36432
	ENSMUSG00000019505	Ubb	12.9785	13.0517	13.2715	13.2921	13.5177	13.4326	13.2984	13.5375
	ENSMUSG00000019518	Ap4m1	7.31433	7.16985	7.30786	7.60251	7.15978	7.33506	7.53917	7.33607
	ENSMUSG00000019528	Gyg	7.35435	7.09959	6.70488	6.68509	7.29775	7.17044	6.98837	7.32867
	ENSMUSG00000019539	Rcn3	4.15514	4.49757	4.02197	4.63072	4.88819	4.59762	6.02908	5.93188
	ENSMUSG00000019558	Slc6a8	9.57476	9.66495	9.63118	9.80443	8.82871	8.93279	9.96461	9.6587
	ENSMUSG00000019564	Arid3a	6.54125	6.83535	6.44058	6.61197	6.81906	6.47701	6.89264	6.72312
	ENSMUSG00000019577	Pdk4	6.07779	6.77829	6.79437	6.92507	6.06627	6.37219	6.48703	6.80811
	ENSMUSG00000019578	Ubxn6	9.07178	9.28714	9.36702	9.31592	8.91292	8.78825	9.6897	9.39916
	ENSMUSG00000019579	Mydgf	7.11981	7.33292	7.36267	7.27053	7.47606	7.39037	7.78364	7.69613
	ENSMUSG00000019590	Cyb561	8.65861	8.64274	7.9849	8.04543	8.43031	8.39149	8.00351	7.88179
	ENSMUSG00000019647	Sema6a	8.19302	8.23933	8.72447	8.636	9.58894	9.60837	8.42002	8.3367
	ENSMUSG00000019659	Ccdc12	6.6238	6.68192	7.15234	7.02039	6.84164	6.59425	6.97797	7.00293
	ENSMUSG00000019689	Fmc1	5.17479	5.64247	5.60639	5.67642	6.08508	5.82183	6.23157	5.60392
	ENSMUSG00000019699	Akt3	10.998	10.8002	11.03	10.8856	9.92063	10.0145	10.8086	10.9359
	ENSMUSG00000019710	Mrpl24	7.40609	7.17582	7.57581	7.56733	7.46918	7.42398	7.56774	7.3955
	ENSMUSG00000019715	Gle1	8.46402	8.4404	8.53294	8.34235	8.26444	8.26044	8.55638	8.51239
	ENSMUSG00000019718	L3hypdh	4.4049	4.30299	3.98592	4.43426	5.51422	4.95205	4.44329	4.55722
	ENSMUSG00000019726	Lyst	10.636	10.6177	11.0274	11.1127	9.89894	9.83717	10.8279	10.9166
	ENSMUSG00000019731	Slc35e1	9.33066	9.3207	9.45899	9.37528	9.15759	9.06579	9.28732	9.17211
	ENSMUSG00000019732	Calr3	3.08219	3.48734	2.81256	3.19598	3.72601	3.88839	2.42045	3.56532
	ENSMUSG00000019734	Tmc4	5.98178	5.51866	4.95393	5.02665	6.37217	6.22832	5.34936	4.7367
	ENSMUSG00000019737	Syne4	5.03441	5.10064	4.48388	4.77819	5.15816	5.25643	4.23752	4.71785
	ENSMUSG00000019738	Polr2i	5.77891	5.82884	6.37477	6.1866	6.23969	6.25463	6.98092	6.61319
	ENSMUSG00000019761	Krt10	3.53191	4.20574	6.85872	6.7693	4.03736	3.66258	4.76226	4.76955
	ENSMUSG00000019762	Iyd	2.69739	2.595	2.20698	2	2.45771	2.75425	5.33932	4.95631
	ENSMUSG00000019763	Rmnd1	7.97279	7.76882	7.92327	7.92772	7.71631	7.54799	7.68999	7.77084
	ENSMUSG00000019767	Ccdc170	2	2.21537	4.03299	3.51154	5.92294	5.85574	3.65312	3.46872
	ENSMUSG00000019768	Esr1	6.57353	6.4952	4.35958	4.85216	8.12512	8.03625	4.85638	5.41118
	ENSMUSG00000019772	Vip	8.0686	7.50654	4.8678	4.53577	6.43495	6.41625	6.33189	6.56958
	ENSMUSG00000019773	Fbxo5	3.13602	3.66209	4.04989	3.63112	3.91234	3.83909	3.7259	3.76501
	ENSMUSG00000019774	Mtrf1l	5.90476	5.63241	6.21437	6.10929	6.56135	6.66266	5.86783	5.59347
	ENSMUSG00000019775	Rgs17	9.95785	9.70079	9.89096	9.77685	10.5178	10.5265	8.90155	9.02547
	ENSMUSG00000019777	Hdac2	8.88526	8.67827	9.34913	9.21195	9.00136	9.05827	8.82443	8.90785
	ENSMUSG00000019782	Rwdd1	7.42782	7.32038	7.69541	7.57321	7.78777	8.05092	7.57736	7.68844
	ENSMUSG00000019785	Clvs2	8.39371	8.1374	8.08324	7.93606	8.02168	7.97723	8.69771	8.89637
	ENSMUSG00000019789	Hey2	5.73299	5.53326	5.22016	5.54485	6.13761	6.19137	5.15725	5.07107
	ENSMUSG00000019790	Stxbp5	11.0458	10.9937	10.5267	10.3718	10.3901	10.3982	10.7032	10.8116
	ENSMUSG00000019791	Hint3	6.71183	6.58656	6.5431	6.32114	6.61383	6.73495	6.62806	6.42291
	ENSMUSG00000019792	Trmt11	6.03151	5.93493	5.87637	5.53281	5.76229	6.0115	5.4648	5.42538
	ENSMUSG00000019794	Katna1	6.13065	5.83696	6.50044	6.06679	6.20557	6.11586	5.86738	5.68508
	ENSMUSG00000019795	Pcmt1	9.69995	9.60993	9.34717	9.23938	9.59803	9.59427	9.38017	9.63217
	ENSMUSG00000019796	Lrp11	10.2133	10.2119	10.0762	10.011	9.6464	9.55967	10.9822	10.7638
	ENSMUSG00000019797	1700021F05Rik	6.48858	6.35188	6.59796	6.39329	6.82498	7.00694	6.60302	6.16257
	ENSMUSG00000019802	Sec63	9.66439	9.46871	9.73786	9.62806	9.27533	9.43406	9.40033	9.39273
	ENSMUSG00000019803	Nr2e1	6.65611	5.99097	6.89419	6.85213	6.03993	5.76789	6.9853	6.66663
	ENSMUSG00000019804	Snx3	8.98808	8.88648	9.523	9.40937	9.39775	9.27297	9.51821	9.34281
	ENSMUSG00000019806	Aig1	8.48593	8.44346	8.39754	8.30688	8.60744	8.65939	8.19876	8.18963
	ENSMUSG00000019808	Adat2	4.97032	4.82444	5.12128	5.29455	4.61882	4.68975	5.47468	5.7403
	ENSMUSG00000019809	Pex3	7.4246	7.32826	7.45125	7.42793	7.22951	7.38179	7.00192	7.57322
	ENSMUSG00000019810	Fuca2	7.91672	7.79223	7.61729	7.67524	8.45814	8.63467	7.30701	7.58594
	ENSMUSG00000019813	Cep57l1	5.55594	5.70669	6.55341	6.46215	5.73853	5.3723	5.81061	5.59284
	ENSMUSG00000019814	Ltv1	6.48131	6.14043	6.84827	6.29059	6.61667	6.51531	6.51984	6.66354
	ENSMUSG00000019817	Plagl1	7.7818	7.77493	7.39223	7.38581	8.54598	8.84926	8.43624	8.32759
	ENSMUSG00000019818	Cd164	8.47262	8.54288	8.39259	8.26634	8.95214	8.89939	8.09899	8.34348
	ENSMUSG00000019820	Utrn	10.1369	9.97144	10.8369	10.7006	10.2031	10.251	9.81052	9.68217
	ENSMUSG00000019822	Smpd2	6.16908	6.16066	6.3114	6.23013	6.76934	6.78035	6.48366	6.75337
	ENSMUSG00000019823	Mical1	5.86898	6.27345	6.08321	6.44358	6.57505	6.90277	6.37768	6.73084
	ENSMUSG00000019826	Zbtb24	7.12616	7.02128	7.26002	7.11218	7.32135	7.24891	6.92357	7.3375
	ENSMUSG00000019828	Grm1	9.53645	9.59698	10.2905	10.2894	9.84916	9.81806	10.1066	10.0627
	ENSMUSG00000019831	Wasf1	10.9289	10.8036	10.6547	10.5403	8.92791	8.99309	11.3021	11.4216
	ENSMUSG00000019832	Rab32	3.47961	3.92496	3.76405	3.29984	3.35315	3.57366	4.68536	3.52835
	ENSMUSG00000019837	Gtf3c6	6.8574	6.52559	6.71024	6.70509	6.94124	7.17731	6.39722	6.40325
	ENSMUSG00000019838	Slc16a10	5.32626	5.66831	4.0412	5.17744	4.40374	4.63764	5.80246	5.9991
	ENSMUSG00000019841	Rev3l	9.95297	9.88332	9.96245	9.88077	10.6401	10.6551	9.90644	10.0852
	ENSMUSG00000019842	Traf3ip2	5.35872	5.72862	5.05919	5.7448	6.16681	5.82297	5.26541	5.38181
	ENSMUSG00000019843	Fyn	9.72144	9.80838	9.81032	9.85315	9.95306	9.95586	10.3444	10.229
	ENSMUSG00000019845	Tube1	4.64646	4.67578	4.75495	4.38753	5.33205	5.43396	4.41307	4.67913
	ENSMUSG00000019846	Lama4	6.55567	6.53785	6.0259	5.45631	5.85777	5.49074	5.97788	5.6118
	ENSMUSG00000019848	Popdc3	2.57384	2.39824	3.14454	2.94468	2.74714	2.25088	5.31298	5.20302
	ENSMUSG00000019849	Prep	8.25258	8.2675	8.2301	8.25887	7.92078	7.92097	8.33026	8.35515
	ENSMUSG00000019850	Tnfaip3	6.18294	6.19538	6.44001	6.41748	4.18778	4.81362	6.18538	5.96852
	ENSMUSG00000019851	Perp	4.69687	4.7764	4.62865	5.00435	4.76715	4.72104	4.92955	4.13635
	ENSMUSG00000019852	Arfgef3	11.9845	11.8699	11.5226	11.5096	11.8613	11.8214	11.6093	11.6842
	ENSMUSG00000019853	Hebp2	4.52329	4.19685	3.62896	3.41248	5.59025	5.50184	4.75441	3.93281
	ENSMUSG00000019854	Reps1	8.59517	8.56657	8.07373	8.1465	8.76661	8.87798	8.79813	8.83673
	ENSMUSG00000019856	Fam184a	8.25445	8.20693	9.02344	8.69626	9.03019	8.93864	7.75864	7.91454
	ENSMUSG00000019857	Asf1a	6.30772	6.25363	6.58492	6.67948	6.52134	6.40984	6.6424	6.38055
	ENSMUSG00000019861	Gopc	8.94988	9.01789	8.85486	9.02976	8.67944	8.67877	8.71903	8.81132
	ENSMUSG00000019863	Qrsl1	6.28915	6.18679	6.2325	6.21051	6.20793	5.97151	6.62817	6.29806
	ENSMUSG00000019864	Rtn4ip1	6.2323	6.28142	6.64964	6.90264	6.6446	6.73194	6.61723	6.36307
	ENSMUSG00000019865	Nmbr	3.23704	3.28149	3.15214	2.77272	4.71277	4.32903	3.26747	4.09454
	ENSMUSG00000019866	Crybg1	4.27133	4.07208	4.62674	4.74995	4.25792	4.08062	4.96811	4.75906
	ENSMUSG00000019868	Vta1	7.51777	7.50644	7.60802	7.34227	7.51759	7.57208	7.48775	7.76278
	ENSMUSG00000019872	Smpdl3a	6.74008	6.70688	7.1035	7.12749	6.15844	6.24322	6.55492	6.93271
	ENSMUSG00000019873	Reep3	7.98743	7.79939	8.62407	8.5249	8.38494	8.38058	8.39339	8.27457
	ENSMUSG00000019874	Fabp7	6.40712	5.96287	5.76525	5.58222	7.28835	7.6203	6.30613	6.44937
	ENSMUSG00000019876	Pkib	5.78852	5.84425	4.13218	3.89605	6.42025	6.47265	5.22661	5.27063
	ENSMUSG00000019877	Serinc1	12.3192	12.1342	11.9144	11.8494	11.8673	11.8922	12.0072	12.0687
	ENSMUSG00000019878	Hsf2	8.16495	7.93354	8.02596	8.02071	8.06151	7.9832	7.92062	7.72991
	ENSMUSG00000019880	Rspo3	6.37765	6.46153	5.17617	5.01581	4.83087	5.02454	6.57722	6.70429
	ENSMUSG00000019883	Echdc1	7.55572	7.76878	7.45801	7.41084	8.12735	8.1027	7.11564	7.36068
	ENSMUSG00000019888	Mgat4c	7.48438	7.48852	7.00464	7.07527	7.49852	7.55827	6.45817	6.95784
	ENSMUSG00000019889	Ptprk	10.298	10.1277	8.4428	8.39902	9.45454	9.45879	9.08344	9.28347
	ENSMUSG00000019890	Nts	2.62606	2.43072	5.74987	4.93628	8.0968	7.77324	4.56632	5.03594
	ENSMUSG00000019891	Dcbld1	6.79122	6.74186	6.99705	6.86628	6.48935	6.46099	6.20329	6.59885
	ENSMUSG00000019892	Lrriq1	6.58037	6.5483	5.70161	5.49264	6.55042	6.65947	5.66152	6.02659
	ENSMUSG00000019894	Slc6a15	8.32348	8.40102	8.07046	8.1534	8.24652	8.40557	8.18029	8.52974
	ENSMUSG00000019897	Ccdc59	7.65526	7.27156	7.98512	7.8615	7.88901	7.74411	7.72863	7.78269
	ENSMUSG00000019899	Lama2	7.68133	7.56322	8.03064	7.93904	8.04377	8.02632	8.31769	8.59263
	ENSMUSG00000019906	Lin7a	8.33088	8.1961	7.78728	8.02302	7.82679	7.87932	7.15826	7.41686
	ENSMUSG00000019907	Ppp1r12a	11.2522	10.9533	11.2712	11.1538	10.5559	10.5136	10.9006	10.9028
	ENSMUSG00000019913	Sim1	2	2.33499	2	2	7.76305	7.60592	2.21875	2.33521
	ENSMUSG00000019916	P4ha1	8.721	8.09822	9.16917	8.3035	8.42855	8.03653	8.72376	8.31939
	ENSMUSG00000019917	Sept10	4.9797	5.17243	5.64565	5.34169	5.83063	5.93118	5.31055	5.16485
	ENSMUSG00000019920	Lims1	7.79078	7.48236	7.74454	7.63736	7.79012	7.85041	7.5098	7.72982
	ENSMUSG00000019923	Zwint	12.3493	12.2986	11.8168	11.8356	12.8041	12.794	11.8808	12.0847
	ENSMUSG00000019927	Ube2d1	7.81108	7.60925	8.0797	8.07441	7.78688	7.84976	7.58089	7.75183
	ENSMUSG00000019929	Dcn	5.17096	5.15327	4.86036	4.5999	5.68264	5.51707	7.52789	8.19844
	ENSMUSG00000019932	Kera	2.4773	2.85636	4.50539	5.12129	2.20493	2	2.55288	2.563
	ENSMUSG00000019935	Slc17a8	5.13411	5.02844	6.87095	7.01206	4.62085	4.69154	5.07023	5.85088
	ENSMUSG00000019936	Epyc	2.69679	3.11175	4.91302	5.08103	2.09659	2.1639	3.09261	2.82788
	ENSMUSG00000019943	Atp2b1	12.8939	12.6521	14.0312	13.9008	11.0609	11.1295	13.1597	13.2838
	ENSMUSG00000019944	Rhobtb1	5.6731	5.71315	5.741	5.43072	5.87172	5.5691	5.55686	5.38136
	ENSMUSG00000019945	Cabcoco1	3.6493	3.63009	4.12513	4.20791	3.76442	4.0749	2.84917	3.49794
	ENSMUSG00000019947	Arid5b	9.72912	9.58964	9.2395	9.14034	9.66785	9.50663	9.25683	9.39194
	ENSMUSG00000019948	Actr6	6.33659	5.67231	6.08616	6.12614	6.21174	6.32772	5.64222	6.1072
	ENSMUSG00000019951	Uhrf1bp1l	10.2171	10.0659	10.201	10.159	9.45018	9.3782	9.98444	10.31
	ENSMUSG00000019952	Poc1b	5.65329	5.43115	5.84467	5.59987	6.08106	5.99964	6.18746	5.90145
	ENSMUSG00000019960	Dusp6	8.81333	8.04703	8.64391	7.78019	6.86358	6.72948	8.64895	8.33733
	ENSMUSG00000019961	Tmpo	7.88078	8.00183	8.1083	8.02291	8.46983	8.36284	8.11738	7.97443
	ENSMUSG00000019966	Kitl	8.66968	7.9216	9.3477	8.8209	7.55651	7.26822	7.44744	7.30493
	ENSMUSG00000019969	Psen1	8.91602	8.77925	9.09944	8.99842	8.93018	8.89331	8.8495	8.82562
	ENSMUSG00000019970	Sgk1	8.50029	9.01556	9.94069	10.5239	8.73647	9.66834	9.67355	10.1799
	ENSMUSG00000019971	Cep290	8.96476	8.60251	9.02888	8.78397	9.495	9.43327	8.34163	8.47702
	ENSMUSG00000019975	Ikbip	6.23628	6.1871	6.4948	6.56697	7.30457	7.30134	6.36731	6.55144
	ENSMUSG00000019977	Hbs1l	8.59883	8.28277	8.54491	8.44716	8.28889	8.4786	8.75414	8.44072
	ENSMUSG00000019978	Epb41l2	9.83449	9.77155	10.4257	10.431	9.805	9.78635	9.63456	9.67907
	ENSMUSG00000019979	Apaf1	7.26059	7.50023	7.15622	7.08063	6.90879	7.01311	7.5154	7.50327
	ENSMUSG00000019982	Myb	2.75853	3.3011	4.93363	5.15213	5.49651	5.5503	4.14311	4.13352
	ENSMUSG00000019984	Med23	8.64235	8.54999	8.66337	8.22983	8.27861	8.16678	8.15286	8.21543
	ENSMUSG00000019986	Ahi1	11.4945	11.5027	11.2106	11.0319	13.2588	13.2514	11.2657	11.4286
	ENSMUSG00000019988	Nedd1	4.85041	4.44465	5.09585	4.78669	5.18261	5.38266	3.95134	4.77977
	ENSMUSG00000019990	Pde7b	8.11717	7.68859	11.5476	11.4615	8.62084	8.6052	7.63805	7.89628
	ENSMUSG00000019992	Mtfr2	2.87675	3.25875	3.7728	3.33385	3.17351	3.64401	2.45023	3.66265
	ENSMUSG00000019996	Map7	9.48589	9.48827	10.2932	10.2135	9.46454	9.51791	10.0826	9.81327
	ENSMUSG00000019997	Ccn2	6.9043	7.32532	7.97234	7.83175	5.20882	7.01364	6.21442	7.23623
	ENSMUSG00000019998	Stx7	9.46842	9.32506	9.11592	9.07351	9.40799	9.40638	9.10071	9.39132
	ENSMUSG00000020000	Moxd1	5.63071	5.74208	5.74182	5.45965	5.2017	5.19804	5.59687	5.82213
	ENSMUSG00000020003	Pex7	7.40076	7.55019	7.49122	7.71324	7.41233	7.54575	7.50955	7.21031
	ENSMUSG00000020007	Il20ra	2.45901	2.10308	4.87492	4.93119	2.29028	2	2	2.38435
	ENSMUSG00000020009	Ifngr1	6.5015	6.41566	7.15238	7.03066	6.81468	6.80094	6.56207	6.71638
	ENSMUSG00000020014	Cfap54	7.5071	7.72076	6.69522	7.07931	8.22353	8.26203	7.04195	7.12606
	ENSMUSG00000020015	Cdk17	10.5321	10.4049	11.2501	11.1345	9.15716	9.23796	10.127	10.3493
	ENSMUSG00000020018	Snrpf	5.13878	5.0469	5.8822	5.57717	6.04713	5.63651	4.89495	5.36116
	ENSMUSG00000020019	Ntn4	5.56659	5.48238	5.843	5.77893	6.37929	6.15241	5.56958	5.40964
	ENSMUSG00000020021	Fgd6	8.21531	7.81092	8.03632	7.85665	7.63293	7.49285	7.59801	7.87129
	ENSMUSG00000020022	Ndufa12	8.25878	8.10712	8.31546	8.36171	8.59401	8.54561	7.98388	8.20479
	ENSMUSG00000020023	Tmcc3	7.87943	8.22268	9.36012	9.60818	9.63173	9.84042	9.31858	9.47037
	ENSMUSG00000020024	Cep83	8.83202	8.57662	9.09256	8.84211	8.15621	8.16569	8.29918	8.43611
	ENSMUSG00000020027	Socs2	8.10953	7.99533	7.28591	7.51833	6.47918	6.02588	7.96135	7.97218
	ENSMUSG00000020029	Nudt4	9.94396	9.76429	9.2998	9.15955	9.80074	9.76947	9.7353	9.55733
	ENSMUSG00000020032	Nuak1	10.0306	9.7319	8.75336	8.70091	8.44602	8.4053	9.84019	9.41162
	ENSMUSG00000020034	Tcp11l2	6.96295	6.78256	6.55246	6.63895	6.94322	6.99011	7.10093	6.92693
	ENSMUSG00000020037	Rfx4	6.72712	6.01271	7.23245	6.8393	7.36114	7.32297	6.30813	6.32061
	ENSMUSG00000020038	Cry1	6.75466	6.32238	7.70427	7.49655	7.20562	7.1305	6.84993	6.30785
	ENSMUSG00000020042	Btbd11	8.20433	8.49044	6.76061	6.64127	9.59175	9.61214	8.28587	8.15705
	ENSMUSG00000020044	Timp3	9.51705	10.1258	9.87934	10.3395	10.3256	10.7566	9.53547	10.1852
	ENSMUSG00000020048	Hsp90b1	11.4206	10.98	11.7128	11.338	11.8854	11.7961	11.1196	11.1626
	ENSMUSG00000020052	Ascl1	4.12974	4.02896	5.01699	4.5829	4.98629	4.62105	5.51036	4.9151
	ENSMUSG00000020053	Igf1	6.75854	6.34442	5.1427	5.33221	5.23061	5.65665	6.09031	6.36362
	ENSMUSG00000020056	Washc3	6.05616	6.21773	6.3687	6.35682	6.25998	6.36945	6.07634	6.27972
	ENSMUSG00000020057	Dram1	3.96135	3.96946	3.21749	4.11528	4.31338	4.06123	3.0345	3.84494
	ENSMUSG00000020061	Mybpc1	4.57843	4.0709	3.06246	2.88503	2	2	3.1211	3.75754
	ENSMUSG00000020063	Sirt1	7.28621	6.92464	6.92617	6.82805	7.01794	7.01835	6.84894	6.41398
	ENSMUSG00000020064	Herc4	8.64747	8.52348	8.12674	7.93956	7.79469	7.84385	7.75155	7.86489
	ENSMUSG00000020067	Mypn	4.92566	5.34942	4.73827	4.12497	4.06295	3.58374	4.04708	3.32008
	ENSMUSG00000020069	Hnrnph3	7.53596	7.37209	7.80379	7.83017	8.1839	8.15508	7.28282	6.90304
	ENSMUSG00000020070	Rufy2	9.95269	9.9177	9.64711	9.64165	9.81782	9.8262	9.40562	9.55288
	ENSMUSG00000020072	Pbld2	3.31021	3.25449	3.41426	3.9188	3.94286	3.83682	3.1211	3.76469
	ENSMUSG00000020074	Ccar1	9.3249	8.95159	9.51935	9.16753	9.41148	9.30054	8.98996	8.7203
	ENSMUSG00000020075	Ddx21	7.85461	7.67759	8.21507	8.08791	8.09329	8.17362	8.04061	8.21692
	ENSMUSG00000020076	Ddx50	9.25599	8.97352	9.22603	9.01301	9.36033	9.23957	9.33013	9.12509
	ENSMUSG00000020077	Srgn	4.37447	4.01723	4.75183	4.52978	4.27009	4.25546	4.2754	4.11264
	ENSMUSG00000020078	Vps26a	8.35833	8.27949	7.96622	7.76741	8.00095	8.02247	8.0226	8.10632
	ENSMUSG00000020079	Supv3l1	7.4216	7.58799	7.52704	7.59001	7.38683	7.55451	7.634	7.61898
	ENSMUSG00000020080	Hkdc1	7.74202	7.29511	4.20888	4.51719	3.75723	3.83361	4.93896	4.93413
	ENSMUSG00000020083	Fam241b	7.02852	7.19351	6.36797	6.56584	7.45595	7.22878	7.09288	7.0121
	ENSMUSG00000020085	Aifm2	5.19175	5.42953	5.20894	5.28346	6.46089	6.35187	5.34288	5.60164
	ENSMUSG00000020086	H2afy2	7.12112	7.05443	7.43437	7.38376	7.50847	7.26766	6.61903	7.0884
	ENSMUSG00000020087	Tysnd1	7.15953	7.16897	7.08568	7.04835	6.72998	6.58282	7.99603	7.77509
	ENSMUSG00000020088	Sar1a	9.39464	9.21633	9.1116	9.23457	9.33994	9.38114	9.31146	9.31757
	ENSMUSG00000020089	Ppa1	8.38888	8.2744	8.39421	8.23982	8.5547	8.49607	8.2278	8.43466
	ENSMUSG00000020090	Npffr1	3.56265	4.05971	4.65035	4.81107	6.83582	7.13538	5.11483	5.85211
	ENSMUSG00000020091	Eif4ebp2	9.04724	8.82832	9.34804	9.04788	9.16195	8.8738	9.42857	9.28686
	ENSMUSG00000020092	Pald1	6.75826	6.75942	6.37976	6.17836	7.07784	6.81818	7.35473	7.49892
	ENSMUSG00000020096	Tbata	4.67608	4.79319	3.2927	3.32706	3.32063	3.44248	6.25895	6.06937
	ENSMUSG00000020097	Sgpl1	7.88275	7.82719	7.55256	7.4788	7.5766	7.71014	7.10589	7.51979
	ENSMUSG00000020098	Pcbd1	4.89802	4.935	4.3214	3.86549	7.37271	7.22554	4.66125	4.84992
	ENSMUSG00000020099	Unc5b	6.49595	6.71222	8.46515	8.75986	8.1688	8.19254	8.56374	8.34569
	ENSMUSG00000020100	Slc29a3	7.29347	7.05626	7.51032	7.48673	7.77725	7.75915	7.16655	7.43525
	ENSMUSG00000020101	Vsir	7.60424	7.6375	7.91218	8.05064	7.37885	7.40337	7.71421	7.5972
	ENSMUSG00000020102	Slc16a7	9.68721	9.45149	9.02343	8.79088	7.96186	7.95186	8.53058	8.77867
	ENSMUSG00000020105	Lrig3	4.3659	4.55671	5.22404	5.16314	6.11323	6.11219	5.79822	5.85904
	ENSMUSG00000020107	Anapc16	7.7126	7.76387	8.10188	8.03837	7.76018	7.82552	8.42578	8.42465
	ENSMUSG00000020108	Ddit4	6.83325	8.25307	7.5417	8.53667	7.55246	8.04479	8.57868	8.85766
	ENSMUSG00000020109	Dnajb12	8.78454	8.90307	9.17373	9.15516	8.56214	8.56451	8.89117	9.17281
	ENSMUSG00000020111	Micu1	9.15543	9.17153	9.76175	9.75974	8.80964	8.72278	9.09948	9.4315
	ENSMUSG00000020114	Cand1	10.613	10.5574	10.3153	10.2959	10.8356	10.8827	10.6148	10.7077
	ENSMUSG00000020115	Tbk1	8.52294	8.34189	8.45271	8.46692	8.53468	8.33323	8.35563	8.43285
	ENSMUSG00000020116	Pno1	6.70002	6.46822	6.99771	6.91113	6.32369	6.42331	6.96371	6.92896
	ENSMUSG00000020120	Plek	6.57746	6.38223	7.15926	7.00561	6.59843	6.23717	5.96881	5.9587
	ENSMUSG00000020121	Srgap1	8.14076	7.98535	10.4759	10.5161	9.66067	9.56612	8.12054	8.13322
	ENSMUSG00000020122	Egfr	8.09113	8.05822	8.20241	8.18566	7.79275	7.98744	7.81941	7.88983
	ENSMUSG00000020123	Avpr1a	2.55233	2.10308	2.07292	2.1179	5.04295	4.75571	2.80815	2.44289
	ENSMUSG00000020124	Usp15	10.3411	10.1288	10.2144	10.0915	10.1037	10.0889	9.69977	9.9561
	ENSMUSG00000020128	Vps54	8.49831	8.30254	8.37745	8.27586	8.14202	8.10005	7.83321	7.78508
	ENSMUSG00000020130	Tbc1d15	7.94236	7.70639	8.4056	8.12612	7.94002	7.97461	7.85919	8.16726
	ENSMUSG00000020131	Pcsk4	5.27737	5.34525	3.87606	4.70194	6.19406	6.23291	3.75703	4.65423
	ENSMUSG00000020132	Rab21	9.22589	8.98046	9.34218	9.32468	9.58942	9.70535	9.17917	9.30862
	ENSMUSG00000020133	2310011J03Rik	6.63434	6.81332	6.83315	6.84448	6.47286	6.26113	7.19131	6.87562
	ENSMUSG00000020134	Peli1	8.47087	8.28715	8.94545	8.45806	8.03659	7.96883	8.49213	8.60815
	ENSMUSG00000020135	Apc2	11.0631	11.4041	11.2423	11.5233	11.6434	11.6269	11.4803	11.3799
	ENSMUSG00000020137	Thap2	7.62422	7.48031	7.77353	7.81641	7.4885	7.4499	7.57093	7.41711
	ENSMUSG00000020140	Lgr5	3.9136	4.64584	5.07779	4.9746	5.01492	5.48553	4.2883	4.12632
	ENSMUSG00000020142	Slc1a4	8.99039	9.02277	8.2684	8.27097	9.31664	9.39147	8.75802	8.68353
	ENSMUSG00000020143	Dock2	6.11433	5.9557	6.21262	6.02095	5.40192	5.58918	5.38269	5.66976
	ENSMUSG00000020149	Rab1a	10.1824	10.0705	9.72385	9.59575	9.85483	9.89554	9.44208	9.8042
	ENSMUSG00000020150	Gamt	5.01657	5.23561	6.51783	6.61896	5.68168	6.03484	6.04055	6.24759
	ENSMUSG00000020151	Ptprr	7.94225	7.94514	7.23641	7.44032	7.6826	7.65243	7.32799	7.80645
	ENSMUSG00000020152	Actr2	11.1831	10.9203	11.3294	11.242	10.4451	10.4608	11.2525	11.3659
	ENSMUSG00000020153	Ndufs7	7.90836	8.11868	8.14768	8.06148	8.31782	8.30302	8.66554	8.54727
	ENSMUSG00000020154	Ptprb	9.00064	9.08729	9.23802	9.48427	8.83919	8.79052	8.84427	9.03855
	ENSMUSG00000020155	Kcnmb1	2.18623	3.03484	4.02401	3.80181	4.83678	5.25156	3.41163	2.9644
	ENSMUSG00000020156	Mum1	8.33092	8.40568	8.31491	8.58128	8.71876	8.73401	8.73581	8.6474
	ENSMUSG00000020160	Meis1	4.17147	4.29941	7.62256	7.67158	6.58285	6.23635	4.12569	4.02048
	ENSMUSG00000020163	Uqcr11	8.01033	7.89841	8.24927	8.03566	7.9502	8.05147	8.21682	7.96942
	ENSMUSG00000020164	Kcnmb4os1	3.33633	3.01694	2.68142	2.44274	2.17698	2.1639	3.84796	2.50899
	ENSMUSG00000020166	Cnot2	8.86698	8.60386	8.8102	8.52415	8.57433	8.65039	8.33484	8.55911
[truncated: 19,419 more rows]
