# Supplementary material for: Transcriptome analysis of sevoflurane exposure effects at the different brain regions
Source: PLoS One. 2020 Dec 15;15(12):e0236771. doi: 10.1371/journal.pone.0236771 (PMC7737892; doi:10.1371/journal.pone.0236771)
Supplement: S3 Table — Metascape analysis was performed for upregulated differently expressed genes. The gene ontology (GO) terms, their p values and genes annotated to each GO terms are shown in the table. (XLSX) [file pone.0236771.s006.xlsx]

## Sheet: S3 Table
S3 Table	GO term	logP	Annotated genes
	angiogenesis	-7.69942	CCN2,EDN1,EPHA2,CCN1,KLF4,ADAMTS1,KLF2,CLIC4,ADAMTS9,DUSP1,TXNIP,ERRFI1,SMAD6,LRRC32,PCGF2,MEAK7,TP53INP1,AKAP12,STAMBP,PIK3IP1,DDIT4,BBC3,LDLR,NTSR1,BAIAP3,SLC32A1,DCST1,PELI3,FGF2
	epidermis development	-7.24351	CCN2,EPHA2,EMP1,KLF4,TXNIP,MAFF,CLIC4,ERRFI1,ACVRL1,FLNB,HES1,JUN,VCL,PTCH2,KLF2,KLF15,LHFPL5,ARRDC3
	regulation of ERK1 and ERK2 cascade	-7.20204	CCN2,DUSP1,EPHA2,CCN1,KLF4,AKAP12,ERRFI1,EDN1,GADD45G,PLAUR,TXNIP,FCGR2A,PLAT,FBN1,PECAM1
	Fluid shear stress and atherosclerosis	-6.85779	CDH5,DUSP1,EDN1,FOS,HMOX1,JUN,MMP9,PECAM1,PLAT,RELA,THBD,KLF2,TTN,XPC,MKKS,CRADD,PKDREJ,TXNIP,TLR7,LHFPL5,GCK,SERPINE1,SMAD6,KLF4,ITK,ATM,GADD45B,GADD45G,BBC3,ANXA3,FANCD2,PSMA6,SGK3,CARF,CLIC4,PCGF2
	tissue morphogenesis	-6.48469	ACVRL1,DDR1,EDN1,EPHA2,HES1,CCN1,ITGA3,LAMA5,MTHFR,TTN,VASP,VCL,KLF4,CLIC4,FGF2,FOXF1,PSMA6,MKKS,PSMF1,PSMD14,PSME4,SEMA4C,GREB1L,IFT20,DUSP1,LHFPL5,KLF2,MAFF
	myeloid leukocyte activation	-6.11708	ANXA3,ATM,COPB1,DNASE1L1,FCGR2A,FOXF1,HMOX1,LDLR,MMP9,PECAM1,PLAUR,VCL,PSMD14,CD93,ATP11B,CLEC5A,TLR7,CRISPLD2,MOSPD2,SERPINE1,TIMP3,STXBP5L,TCIM
	muscle system process	-6.01323	CCN2,EDN1,SMTN,VCL,KLF4,PDLIM5,ERRFI1,DUSP1,EPHA2,LRRC32,CCN1,PLAUR,SWAP70,JUN,TTN,TXNIP,CLIC4,GADD45G,PPP1R10,ADAMTS1,FOS,PRC1,ANLN,AKAP12,ACSL1,LDLR
	regulation of BMP signaling pathway	-5.81608	ACVRL1,CDH5,FBN1,HES1,CCN1,ITGA3,SMAD6,FSTL1,GREM2,ANXA3,CCN2,EDN1,EPHA2,FGF2,FOS,LRRC32,GRB10,JUN,RELA,TGIF1,KLF4,ERRFI1,DDIT4,RASL11B,ATM,FOXF1,NDUFV2,PKP2,TTN,MKKS,ADAMTS1,PDLIM5,ADAMTS9,GREB1L,IFT20,SERPINE1
	ameboidal-type cell migration	-5.6912	ACVRL1,EDN1,EPHA2,ITGA3,JUN,LAMA5,SEMA3F,KLF4,AKAP12,ANLN,ADAMTS9,DDR1,CEBPD,HES1,CLIC4,TENM3,LHFPL5,ANXA3,FGF2,FOXF1,HMOX1,MMP9,PECAM1,RHOJ,DUSP1,TLR7,VCL,THBS4
	response to wounding	-5.51478	ACVRL1,DDR1,CCN2,EDN1,EVPL,FGF2,FOXF1,HMOX1,CCN1,JUN,LMAN1,SERPINE1,PECAM1,PLAT,PLAUR,THBD,VCL,MAFK,H3C3,KLF4,SH2B2,MAFF,CLDN19,C6orf89
	positive regulation of cell migration	-5.39559	ANXA3,ATM,CDH5,EDN1,FGF2,FOXF1,HMOX1,CCN1,ITGA3,JUN,MMP9,SERPINE1,PECAM1,SEMA3F,THBS4,ADAMTS1,AKAP12,SWAP70,SEMA4C,RHOJ,MOSPD2,ACVRL1,KLF4,EPHA2
	cell morphogenesis involved in differentiation	-5.19012	EFNB3,EPHA2,FLNB,HES1,LAMA5,SEMA3F,VASP,VCL,NBEAL2,CLIC4,DPYSL5,ISLR2,LHFPL5,DDR1,JUN,KLF4,EDN1,ACVRL1,PTCH2,ITGA3,ANLN,TENM3
	negative regulation of locomotion	-5.15306	DUSP1,VCL,KLF4,CLIC4,ADAMTS9,ARRDC3,ERRFI1,LRRC32,SWAP70,PPP1R10,PLAUR
	Focal adhesion	-4.91851	FLNB,ITGA3,JUN,LAMA5,THBS4,VASP,VCL,CCN1,TINAGL1,CRISPLD2,LGI3,HES1,KLF2,ADAMTS1,EPHA2,MAL,ANLN
	Dissolution of Fibrin Clot	-4.89203	SERPINE1,SERPINB8,PLAT,PLAUR,EDN1,FGF2,THBD,CLDN19,CDH5,DUSP1,FOXF1,LDLR,MKKS,KLF4
	negative regulation of mitotic cell cycle	-4.87958	ATM,DUSP1,FANCD2,PPP1R10,PSMA6,CRADD,KLF4,PSMF1,NME6,PSMD14,BTG3,PSME4,EDN1,RELA,DICER1,TLR7,TCIM,HMOX1,JUN,KLF2,ITK,TRAT1,FOS,ADAMTS1,CEP192,LSM10,EIF2B3,MTHFR,AKAP12,PELI3,OAZ3,COPS3,DCAF13,COPS4,SPSB1,LDLR,TRPC4,PEX3,ATP6V0E1,MICU1,ATP11B,SLC39A14,SGK3,ANO2,SLC36A4,FCGR2A,HES1,SMAD6,HDAC3,FGF2,GFRA1,VCL,FOXF1,IFT20,GID8,CAPRIN2,ALDOB,DNASE1L1,GCK,RPL5,NT5C2,MTPAP,AFMID,TP53INP1,CEBPD,LAMA5,MMP…
	negative regulation of intracellular signal transduction	-4.43975	ATM,DUSP1,EPHA2,MMP9,PLAUR,RELA,TIMP3,HDAC3,KLF4,STAMBP,MINAR1,ERRFI1,ARRDC3,PIK3IP1,PP2D1
	renal system development	-4.28664	FBN1,FGF2,FOXF1,HES1,ITGA3,LAMA5,SMAD6,MMP9,PECAM1,ADAMTS1,KLF15,GREB1L,IFT20,DDR1,CCN2,CCN1,SERPINE1,ADAMTS9,CRISPLD2,ABCG1
	PID FRA PATHWAY	-4.13672	HMOX1,JUN,MMP9,PLAUR,THBD,MLLT11,BBC3,FGF2,FOS,CCN2,PLAT,ITGA3,SERPINE1,CEBPD,LAMA5,PDE6H,ERRFI1
	regulation of epithelial cell differentiation	-3.88186	ACVRL1,CDH5,HES1,MMP9,SERPINE1,VCL,PTCH2,MAFF,ERRFI1,KLF4,SOX12,APC2
