# Supplementary material for: Transcriptome analysis of sevoflurane exposure effects at the different brain regions
Source: PLoS One. 2020 Dec 15;15(12):e0236771. doi: 10.1371/journal.pone.0236771 (PMC7737892; doi:10.1371/journal.pone.0236771)
Supplement: S4 Table — A Metascape analysis was performed for downregulated differently expressed genes. The gene ontology (GO) terms, their p values and genes annotated to each GO terms are shown. (XLSX) [file pone.0236771.s007.xlsx]

## Sheet: S4 Table
S4 Table	GO term	logP	Annotated genes
	head development	-7.91316	ALK,BAD,EGR2,GRIN2D,HSPA5,INHBA,KCNC1,NOTCH1,NOTCH3,PTCH1,RGS2,RYK,SALL1,SKI,SRC,SSTR3,TACC1,TAF1,CLDN5,NR4A3,MKKS,NUMB,NRP1,INA,MAFB,BTBD3,PHLPP2,SCRIB,FLRT3,SALL3,NIN,SHROOM4,RTN4R,MAPKAP1,KDM7A,CTTNBP2,PYGO2,CCDC85C,HES5,TRNP1
	Signaling by Receptor Tyrosine Kinases	-7.2393	DUSP6,EGR2,EGR4,ERBB3,HNRNPH1,JAK2,NCK1,NRP1,ELMO1,SPRY2,ARC,SPRED2,IDE,NR4A3,JCAD,NCOA5,OSBPL8,RGS2,DUSP14,PRDM15,AGO4,KDM7A,DUSP11
	fat cell differentiation	-7.09611	CCND1,ZFP36L2,CEBPA,MAPK14,DIO2,EGR2,NR4A1,PTGS2,RGS2,XBP1,NR4A3,MKKS,PER2,TRIB2,ZBTB7A,LRRC8C,OSBPL8,TAF8,ZFPM1
	negative regulation of protein modification process	-6.3732	ADGRB1,CEBPA,CRY1,DLG1,DUSP6,NCK1,PHF1,PKN1,DNAJC3,RGS2,SKI,SOX4,TAF1,PER2,HIPK3,SPRY2,PIBF1,HEXIM1,ARPP19,DUSP14,STK38,LMTK2,TRIB2,INKA2,ZFYVE28,PRDM15,P3H1,DEPTOR,SH3BP5L,ZGPAT,SPRED2,LEMD2,SRC,CBFA2T3,INHBA,ALK,CCND1,MAPK14,JAK2,MAP3K5,PKD2,RET,MAPKAPK5,LIME1,CCNL2,PTGS2,XBP1,HOMER2,PHLPP2,KANK1,PHLDA3,MAPKAP1,NFKBID,OTUD7A
	peptidyl-serine phosphorylation	-5.87158	AVP,BDNF,CHUK,MAPK14,NCK1,PKN1,PRKG2,PTGS2,RET,SRC,TAF1,MAPKAPK5,HIPK3,SPRY2,PLK2,STK38,LMTK2,MAPKAP1,TNKS1BP1,SBK1
	Viral carcinogenesis	-5.85774	ATF4,BAD,CCND1,CDC20,DLG1,EGR2,EGR3,HLA-A,IRF3,JAK3,SRC,H2BC8,H4C11,HDAC5,SCRIB,H2BC12
	cell migration involved in sprouting angiogenesis	-5.63587	EFNB2,EGR3,NR4A1,NOTCH1,PTGS2,NRP1,HDAC5,PLK2,CARD10,FBXW7,JCAD,MAPK14,GAS1,SPRY2,VASH1,SRSF6,NR4A3,ADGRB1,HSPA5,JAK2,IDE,DLG1
	synapse organization	-5.60529	ADGRB1,BDNF,CDC20,MAPK14,DLG1,EFNB2,PCDH8,PLXNB1,RYK,NRP1,INA,HOMER1,LZTS3,C1QL1,ADGRL1,IGSF9B,ARC,FLRT3,LRFN1,LRFN4,CTTNBP2,NPAS4,LRRTM3,LHFPL4
	cranial nerve development	-5.49831	ERBB3,SALL1,NRP1,PTCH1,HES5,HEXIM1,JCAD
	negative regulation of cell differentiation	-5.10903	ADCY6,CCND1,BDNF,ZFP36L2,DTX1,EFNB2,FKBP4,ID3,INHBA,JAK3,NOTCH1,NOTCH3,PTCH1,RGS2,RYK,SRSF6,SKI,SOX11,XBP1,H4C11,CDK13,NRP1,MAFB,HDAC5,PLK2,KANK1,TRIB2,FBXW7,RTN4R,NFKBID,DACT3,ZFPM1,HES5,PLXNB3,SPRY2,TBC1D30
	regulation of binding	-5.10356	BDNF,ERCC2,IDE,JAK2,SKI,SOX11,SRC,TAF1,CLDN5,NRP1,PER2,BTAF1,CCPG1,HDAC5,PLK2,ZBTB7A,FBXW7,NIBAN2,DOT1L,PYGO2,ZFPM1
	axon development	-5.08591	ADGRB1,BDNF,DDR1,CDH11,EFNB2,EGR2,JAK2,NOTCH1,PLXNB1,PLXNB3,PTCH1,RET,RYK,SRC,NR4A3,STK24,NUMB,NRP1,B4GALT5,FLRT3,TIAM2,NIN,NIBAN2,RAPH1,RTN4R,BOC,ADCY6,ALK,CDC20,FKBP4,HSPA5,MYO10,NCK1,RGS2,HOMER1,CROCC,LZTS3,SPRY2,PLK2,KANK1,ARC,TBC1D30,P3H1,MIEN1,FOXO6,BTBD3,SCRIB,DTX1,NOTCH3,SOX11,HES5,ZFPM1,LIG4,ADGRL1,IL34,LRRTM3,BAD,CLDN5
	regulation of 3'-UTR-mediated mRNA stabilization	-5.04806	TENT4A,TENT4B,METTL16,MAPK14,ZFP36L2,LSM4,TNKS1BP1,GIGYF2,ALKBH5
	response to peptide hormone	-4.9831	EGR2,NR4A1,IDE,JAK2,NCK1,SRSF6,NR4A3,NCOA5,OSBPL8,ADCY6,CHUK,CRY1,MAPK14,JAK3,NOTCH1,PTGS2,SRC,XBP1,TNFSF10,TBC1D4,HDAC5,TCIRG1,KANK1,MEAK7,FOXO6,ZFP36L2,NR2F6,FKBP4,INHBA,SSTR3,TAF1,MKKS,GAS2L1,ZBTB7A,NPAS4,HSPA5,ATF4,GLRA1,HTR1B,IRF3,MAP3K5,PKD2
	mRNA processing	-4.88008	ERCC2,HNRNPH1,SFPQ,SRSF6,SRPK1,DHX16,PRPF18,CDK13,AQR,ZC3H11A,KHDRBS3,TENT4A,ACIN1,RRP1B,LSM4,TRA2A,ZBTB7A,ALKBH5,RBM28,IWS1,PHRF1,TENT4B,METTL16,YTHDC1,SNRNP48,ZFP36L2,MAPK14,GIGYF2
	covalent chromatin modification	-4.84965	CHD1,JAK2,PHF1,PKN1,SFPQ,SKI,TAF1,YEATS4,PER2,BAZ1B,HDAC5,SRCAP,RCOR1,USP21,CXXC1,KMT5B,MSL2,IWS1,KDM7A,DOT1L,PYGO2,TET3,MSL1,EPOP,EGR2,SOX4,NUP153,P3H3
	Nuclear Events (kinase and transcription factor activation)	-4.7512	MAPK14,DUSP6,EGR2,EGR3,EGR4,ID3,RRAD,ARC,BDNF,SRC,PTGS2,ADGRB1,ERBB3,SKI
	anatomical structure arrangement	-4.70519	EGR2,HSPA5,NRP1,DLG1,ZNF24,HES5,ATF4,CHUK,EGR3
	multicellular organismal homeostasis	-4.6554	ATF4,DIO2,JAK2,PTGS2,MKKS,PER2,HOMER2,HOMER1,SLC40A1,ELOVL6,ARPP19,CHUK,SRPK1
	transmembrane receptor protein serine/threonine kinase signaling pathway	-4.6461	MAPK14,GDF1,HSPA5,NOTCH1,SKI,SOX11,SRC,CLDN5,MTMR4,ARHGEF18,LEMD3,SH2B1,ZBTB7A,EID2,LEMD2,BCL9L,BDNF,ZFP36L2,DUSP6,EGR3,GAS1,NR4A1,HNRNPH1,KCNC1,NRP1,SPRY2,FLRT3,JCAD,NIBAN2,SPRED2,HES5,INHBA,JAK2
