# Supplementary material for: Transcriptome analysis of sevoflurane exposure effects at the different brain regions
Source: PLoS One. 2020 Dec 15;15(12):e0236771. doi: 10.1371/journal.pone.0236771 (PMC7737892; doi:10.1371/journal.pone.0236771)
Supplement: S5 Table — The gene names, transcriptome array data and expression fold change data (sleeping group vs control group) from GSE69079 are shown. (XLSX) [file pone.0236771.s008.xlsx]

## Sheet: S5 Table
S5 Table	Symbol	Waking mice	Sleeping mice	Fold change
	Gnai3	8.71255	8.44465	-0.2679
	Pbsn	2.72602	3.11321	0.387191
	Cdc45	4.70134	5.24231	0.540965
	Scml2	4.51332	3.37756	-1.13576
	Apoh	5.27081	4.96159	-0.309223
	Narf	6.97344	4.69395	-2.27949
	Cav2	4.82918	4.06154	-0.767635
	Klf6	7.30413	7.67808	0.373954
	Scmh1	3.94859	2.84896	-1.09963
	Cox5a	11.9154	11.4122	-0.503165
	Tbx2	2.99335	3.90014	0.906791
	Tbx4	4.73088	3.69583	-1.03505
	Zfy2	5.04587	4.22343	-0.82244
	Ngfr	5.81199	4.42317	-1.38882
	Wnt3	5.04818	4.57252	-0.47566
	Wnt9a	5.35926	4.33442	-1.02484
	Xpo6	7.90304	7.63951	-0.26353
	Tfe3	8.63606	8.34505	-0.29101
	Axin2	8.53965	8.11192	-0.427737
	Brat1	7.33621	7.34775	0.0115401
	Gna12	8.34359	7.37736	-0.966229
	Slc22a18	5.73295	5.03144	-0.701519
	Itgb2l	3.9057	3.24144	-0.664259
	Igsf5	4.35994	4.29559	-0.0643453
	Pih1d2	5.40752	4.22072	-1.1868
	Dlat	10.18	9.62675	-0.553286
	Sdhd	11.2942	10.8517	-0.442532
	Fgf23	5.5749	4.27814	-1.29676
	Fgf6	3.48502	2.90667	-0.578354
	Ccnd2	9.30372	8.2291	-1.07461
	Gpr107	4.42646	3.20273	-1.22373
	Nalcn	9.1507	8.3624	-0.788302
	Btbd17	7.08813	6.79159	-0.296543
	Slfn4	2.72424	2.59085	-0.13339
	Th	6.58797	5.47308	-1.11489
	Ins2	5.56983	5.63514	0.0653058
	Scnn1g	3.43452	4.19452	0.760009
	Drp2	7.92644	7.73063	-0.195808
	Tspan32	3.07745	2.60964	-0.467808
	Lhx2	9.71913	9.29804	-0.421083
	Clec2g	2.22536	2.41192	0.186561
	Gmpr	8.11154	8.05839	-0.0531539
	Glra1	5.97048	6.10227	0.131792
	Mid2	6.51964	7.03243	0.512798
	Trim25	5.77715	5.58455	-0.192598
	Dgke	8.97026	8.28712	-0.68314
	Scpep1	4.14338	4.62068	0.477298
	Mnt	9.60331	9.28221	-0.321105
	Itgb2	4.69172	4.84186	0.150142
	Hddc2	7.92275	8.34733	0.424581
	Tpd52l1	8.94194	8.29423	-0.647707
	Pemt	4.98275	5.17308	0.19033
	Cdh1	3.55758	4.06575	0.508172
	Cdh4	6.44824	5.11583	-1.33241
	Ckmt1	10.3862	9.88312	-0.503097
	Bcl6b	5.30951	5.95505	0.645534
	Clec10a	3.44594	5.11588	1.66994
	Alox12	5.33447	4.29664	-1.03784
	Arvcf	7.32597	6.74719	-0.578788
	Comt	7.6377	8.31678	0.679077
	Rtca	10.5659	10.3844	-0.181481
	Dbt	9.19299	8.10251	-1.09048
	Mcts1	9.77517	9.59268	-0.182485
	Rem1	4.55391	4.12015	-0.433755
	Rnf17	4.34347	3.35032	-0.993143
	Ccm2	8.86981	8.81684	-0.0529681
	Wap	5.28654	5.12683	-0.159714
	Tbrg4	6.75714	5.77595	-0.981188
	Tmprss2	3.84938	3.0285	-0.820884
	Mx1	4.14126	4.20068	0.0594208
	Fap	4.65692	6.1743	1.51738
	Gcg	2.96144	3.52781	0.566367
	Ndufa9	11.5422	11.2575	-0.284684
	Egfl6	3.2851	2.75896	-0.526142
	Lck	5.14363	4.87539	-0.268245
	Tssk3	4.03569	3.30359	-0.732105
	Cttnbp2	7.43564	6.91793	-0.517716
	Galnt1	7.93983	8.31974	0.379914
	Myf5	2.26975	2.14334	-0.126407
	Mkrn2	9.18103	8.64672	-0.534311
	Pparg	6.86436	6.5829	-0.281457
	Raf1	6.65938	5.97222	-0.687161
	Pdgfb	6.50446	5.05349	-1.45097
	Acvrl1	5.34345	5.38159	0.0381448
	Grasp	9.77959	9.43764	-0.341946
	Acvr1b	6.57646	6.32159	-0.254868
	Tom1l2	2.4324	3.51337	1.08097
	Gpa33	5.19545	4.86151	-0.333939
	Zfp385a	7.45509	7.19553	-0.259557
	Itga5	3.56149	3.42621	-0.135276
	Gabra2	9.61543	8.80165	-0.813775
	Wdr77	7.48678	7.12559	-0.36119
	Adora3	4.62077	4.26176	-0.359006
	Atp5f1	11.4441	11.1957	-0.248386
	Sox9	8.92752	8.65289	-0.27463
	Hnrnpd	8.84807	8.56306	-0.285017
	C1d	4.09569	4.51221	0.416519
	Gm2a	6.48345	6.10079	-0.382666
	Krit1	4.90647	3.88792	-1.01856
	Vmn2r88	2.04116	2.51897	0.477809
	Sema4f	10.525	9.79855	-0.726445
	Hk2	7.51661	6.82714	-0.689474
	Myo18a	8.66467	7.9435	-0.721168
	Sez6	7.85464	8.27116	0.416522
	Haao	5.73254	5.39219	-0.340357
	Cd52	4.53496	4.04524	-0.489719
	Abhd15	9.23744	8.77064	-0.466803
	Hoxb6	3.05599	2.66956	-0.386431
	Loxl3	6.21197	6.03341	-0.178555
	Btn1a1	4.13926	3.64472	-0.494547
	Kat2b	7.98766	6.83058	-1.15708
	Rab5b	5.83508	4.63306	-1.20201
	Cryba1	4.31384	3.38928	-0.924562
	Dnmt3l	4.84569	4.95547	0.109785
	Aire	5.01598	5.13553	0.119552
	Icosl	4.93474	4.29271	-0.642035
	Spg7	6.89791	6.62019	-0.277719
	Sult5a1	5.19674	4.57252	-0.624219
	Chmp1a	9.38062	9.1775	-0.203124
	Rpa1	10.0283	9.90399	-0.124293
	Serpinf1	8.21331	7.63129	-0.582013
	Tubgcp3	6.79451	6.28137	-0.513145
	Oprm1	4.32416	2.49144	-1.83272
	Polr3d	5.67521	5.42538	-0.249823
	Tcf7	5.27015	4.67989	-0.590267
	Ddx3x	12.0111	11.6929	-0.318152
	Il12rb1	5.30708	5.50571	0.198633
	Slc5a5	9.45442	9.54707	0.0926421
	Kcnn3	7.99285	8.22017	0.227319
	Usp32	2.65478	2.46193	-0.192851
	Car4	10.0651	9.86524	-0.199885
	Txnrd3	4.89075	6.51897	1.62822
	Fasl	2.51166	3.09269	0.581027
	Dnajc5	11.266	10.6343	-0.631667
	Tpd52l2	7.96935	6.79047	-1.17888
	Fmr1	9.55447	8.88544	-0.669028
	Bcl11a	9.24267	8.336	-0.906674
	Il4	3.75734	3.18538	-0.571964
	Pxmp4	7.67844	7.81877	0.140333
	Dlg3	11.3061	10.7071	-0.599023
	Gnb1l	4.86299	5.02745	0.164462
	Dbh	4.19288	3.67483	-0.518044
	Mmp11	5.20763	3.87743	-1.3302
	Smarcb1	6.55403	5.59883	-0.955198
	Vpreb3	5.12103	5.47923	0.358195
	Hip1r	7.74568	7.6805	-0.0651745
	Nsun5	8.81423	8.20337	-0.610861
	Top1mt	7.92507	8.06147	0.136396
	Hoxa10	1.94165	2.34372	0.402078
	Hoxa4	2.26975	2.20186	-0.0678947
	Mmp14	5.17741	4.11352	-1.06388
	Slc7a7	4.67991	3.35542	-1.32449
	Oxa1l	4.76692	4.41403	-0.352888
	Heatr6	5.21214	5.92287	0.710736
	Ccl3	3.36643	3.24144	-0.124992
	Wfdc18	7.6894	7.12784	-0.561558
	Icam4	6.33916	7.02298	0.683828
	Ilf2	9.45231	9.26468	-0.187637
	Chtop	9.46656	8.76871	-0.697852
	Snapin	10.6674	10.329	-0.338345
	S100a4	6.5932	5.22226	-1.37094
	S100a3	4.99393	3.55883	-1.4351
	S100a5	5.15307	5.31017	0.157101
	S100a6	8.24235	7.99869	-0.243663
	Scn4a	3.14873	3.15011	0.00138089
	Icam2	5.00141	5.14198	0.140569
	Mapk7	6.91569	6.24166	-0.674036
	Epn2	2.89741	2.40623	-0.491175
	B9d1	7.41329	7.42176	0.00846789
	Sec24b	9.38441	9.01096	-0.373452
	N4bp3	6.83697	6.02678	-0.810187
	Rmnd5b	9.2292	8.53863	-0.690568
	Nhp2	8.04354	8.0081	-0.0354397
	Vps9d1	2.42215	2.03647	-0.385681
	Zfp276	4.57687	5.00512	0.428251
	Mfsd10	4.69558	3.85193	-0.84365
	Luzp1	7.92446	7.40592	-0.518542
	Slc13a2	4.29965	3.95027	-0.349378
	Kctd10	9.31683	8.91337	-0.403462
	Poldip2	9.19572	8.79923	-0.396493
	Sebox	5.44833	6.28876	0.840438
	Ift20	10.2063	10.0887	-0.117587
	Col6a1	4.84985	3.55846	-1.29139
	Pcbp3	10.7932	10.3886	-0.404554
	Lgals9	5.28654	5.1424	-0.144147
	Araf	5.50089	4.55718	-0.943707
	Cfp	5.34269	5.44916	0.106471
	Timp1	4.27656	3.2228	-1.05377
	Uxt	8.25541	7.94257	-0.31284
	Cnnm3	4.73088	6.28881	1.55793
	Lman2l	8.96247	7.87459	-1.08787
	Mcm3ap	7.76739	7.05692	-0.710476
	Pcnt	7.08594	7.07398	-0.0119621
	Ftcd	5.53448	4.72255	-0.811926
	Mxd1	9.21437	8.43499	-0.779382
	Gmcl1	2.33171	3.58582	1.25411
	Snrnp27	10.0096	9.65116	-0.35845
	Oas1c	5.77181	4.51317	-1.25863
	Oas1h	4.81027	3.87641	-0.933863
	Ocrl	4.03504	2.5382	-1.49685
	Agpat3	6.70004	5.6476	-1.05244
	Slc26a3	5.20694	4.2547	-0.95224
	Sema6b	9.02874	8.80638	-0.222352
	Uhrf1	4.15498	3.33914	-0.815836
	Dpp9	7.87364	7.32415	-0.549489
	Ramp2	6.4205	6.44484	0.0243483
	Lsr	5.29855	5.39856	0.100009
	Gramd1a	7.98494	7.88086	-0.104087
	Hpn	5.39194	4.97941	-0.412529
	Gabrg1	5.13165	4.97797	-0.153684
	Ckb	12.3033	12.063	-0.240311
	Sp1	6.32529	6.71729	0.391999
	Itgb7	5.47835	5.71668	0.238332
	Myg1	6.32579	6.01904	-0.306748
	Rarg	4.09469	4.59726	0.502569
	Pfdn5	4.49704	3.59765	-0.899387
	Efnb2	9.78643	9.10505	-0.681378
	Rrp15	7.8939	8.3781	0.484202
	Rnd2	10.7731	10.7124	-0.0607308
	Srr	10.2569	9.73262	-0.524248
	Sync	5.16752	4.80521	-0.362316
	Fndc5	7.83142	7.73986	-0.0915549
	Acp5	3.7109	4.29559	0.584691
	Cnn1	4.47579	3.64448	-0.831318
	Fbxo9	9.05213	8.55599	-0.496134
	Hars	10.962	10.6638	-0.298204
	Zmat2	8.61683	8.00383	-0.612992
	Ube2c	5.80004	6.28872	0.488684
	Smg5	8.23466	7.65585	-0.578815
	Cct3	12.144	11.5366	-0.607386
	Mef2d	9.37337	8.70146	-0.671914
	Tmem79	5.12653	5.06473	-0.0617975
	Snd1	8.55487	8.05667	-0.498206
	Col18a1	5.14348	5.98205	0.838574
	Slc19a1	5.59996	5.18828	-0.411674
	Kpnb1	8.05915	6.74771	-1.31143
	Npepps	10.2825	9.7401	-0.542355
	Tbx21	4.58915	3.20273	-1.38642
	Mrpl10	9.04691	8.36255	-0.68436
	Cyp51	6.37384	5.7069	-0.666936
	Tcf25	5.48161	6.39941	0.917801
	Tubb6	6.89437	6.83478	-0.0595975
	Def8	7.57207	7.31585	-0.256218
	Meox1	4.85703	4.35651	-0.500523
	Sost	4.59863	3.85715	-0.741485
	Nkx2-1	5.90105	5.94622	0.0451629
	Pax9	3.60464	3.0024	-0.602243
	Irx2	4.05032	4.10959	0.0592772
	Col1a1	6.85222	6.67626	-0.175959
	Itga3	6.60446	5.90308	-0.701379
	Sgca	5.22552	3.54559	-1.67992
	Dlx3	5.78245	5.35003	-0.432422
	Foxm1	3.84903	4.30058	0.451556
	Itfg2	7.72891	7.92597	0.197062
	Nrip2	7.76258	6.92918	-0.833393
	Tulp3	5.48214	5.49773	0.0155994
	Gtf2h4	8.75859	7.79058	-0.968008
	Tubb5	11.1903	10.5461	-0.644192
	Ell2	3.9057	4.69927	0.793571
	Jup	9.20692	8.5951	-0.611822
	Fkbp10	4.78595	3.94262	-0.843338
	Klhl10	5.41581	4.01894	-1.39687
	Mnx1	2.14822	2.25891	0.110692
	Ergic1	7.85427	7.45589	-0.398384
	Tnk1	4.64862	3.59765	-1.05097
	Acap1	2.32599	3.23779	0.911805
	Tcea3	5.92036	5.81181	-0.108548
	Csn3	2.26975	2.00119	-0.268559
	Ifrd1	10.7771	10.4486	-0.328424
	Stk38l	6.97569	6.63203	-0.343666
	Brpf1	7.19573	7.11591	-0.0798194
	Hoxc13	3.01994	2.84443	-0.175511
	Hoxc8	2.30363	2.6389	0.33526
	Hoxc6	5.74891	6.58324	0.834333
	Gstt1	7.96728	6.93327	-1.03401
	Gstt3	4.58768	2.96356	-1.62412
	Ddt	8.91992	8.56626	-0.353654
	Tat	5.35219	4.71174	-0.640449
	Marveld3	3.51401	2.59085	-0.923163
	Ddx18	5.39818	4.33212	-1.06606
	Ubl3	10.7665	10.5068	-0.259649
	Gramd3	7.80532	7.42208	-0.383243
	Eef1e1	9.90051	9.62754	-0.272971
	Akt1	8.12478	8.12178	-0.00300939
	Cldn15	4.79994	4.60287	-0.197066
	Il16	4.32057	3.52714	-0.793428
	Tcirg1	6.75221	6.81818	0.0659663
	Naglu	4.83711	4.18937	-0.647733
	Coasy	9.53037	8.21913	-1.31124
	Smo	7.21621	5.07146	-2.14475
	Tspan33	6.86859	6.30244	-0.566146
	Crnkl1	8.50568	7.81002	-0.695655
	Rin2	7.92986	7.56268	-0.367177
	Folh1	3.79108	3.02606	-0.765029
	Chordc1	10.7628	9.95852	-0.804252
	Rtcb	8.50813	8.24491	-0.263222
	Pwp1	3.8859	4.47026	0.584368
	Fbxo7	8.39901	8.03017	-0.368839
	Capns1	10.6115	10.3952	-0.216343
	Lrp3	6.10098	6.46207	0.361089
	Evx2	5.72529	5.50186	-0.223431
	Hoxd13	3.07107	3.98192	0.910844
	Hoxd12	4.85703	5.17541	0.318375
	Folr1	4.45347	4.22655	-0.226917
	Clpb	5.32212	4.90842	-0.413702
	Zdhhc4	6.63621	7.55128	0.915066
	Rac1	2.62969	2.14334	-0.48635
	Nup214	8.62262	8.47355	-0.14907
	Aif1l	5.89944	6.32937	0.429934
	Cpa3	3.27311	3.02304	-0.250078
	Ltbp1	2.01878	2.55017	0.531391
	Ugp2	6.70413	5.96139	-0.742744
	Trmt1	6.51668	6.05643	-0.460257
	Nacc1	8.65986	7.71652	-0.943333
	Nfix	7.35032	7.06796	-0.282364
	Slc1a5	4.97191	4.34169	-0.630219
	Uba1	4.07512	2.84881	-1.22631
	Vwf	4.81488	4.62339	-0.191491
	Siae	6.71817	5.15909	-1.55908
	Vsig2	6.77052	6.54439	-0.226133
	Esam	5.74716	5.4101	-0.337054
	Spa17	6.26413	7.83371	1.56958
	Fam50a	8.58866	8.62895	0.0402911
	Emd	9.13054	8.90033	-0.230203
	Grik3	6.81147	6.02682	-0.784649
	Gria3	11.8094	11.191	-0.618454
	Npas1	6.32702	6.34554	0.0185174
	Sipa1l2	8.62701	8.39835	-0.228662
	Ap4e1	7.45182	6.60375	-0.848069
	Blvra	8.92761	8.49675	-0.430859
	Pdzd4	11.7705	11.1806	-0.589941
	Srpk3	6.152	4.52775	-1.62425
	Idh3g	11.5604	11.3988	-0.161563
	Pnck	9.75292	9.8576	0.104686
	Ssr4	5.35608	5.34633	-0.00974795
	Bcap31	10.101	9.76019	-0.340839
	Fam98a	9.05175	8.75562	-0.29613
	Ltbp2	2.11323	3.3983	1.28507
	Kmt2a	8.06861	7.05745	-1.01116
	Ift46	9.47525	9.03624	-0.439003
	Tmem25	8.71172	8.39754	-0.314171
	Cd3g	3.63767	3.7641	0.126431
	Trappc6a	6.35534	5.4144	-0.940938
	Supt6	9.9746	9.52893	-0.445665
	Spag5	5.49267	3.78565	-1.70702
	Foxn1	4.1972	4.52311	0.325909
	Unc119	6.76128	7.01629	0.255018
	Rab34	6.51846	6.00382	-0.51464
	Sdf2	10.3041	10.0023	-0.301782
	Ccne1	8.85745	7.71744	-1.14001
	Hsf2bp	4.59863	5.3583	0.759664
	Bbc3	6.0001	5.72484	-0.275261
	Mybpc3	5.57972	5.09574	-0.48398
	Psmc3	10.8449	10.6611	-0.183769
	Acp2	7.51299	7.60683	0.0938387
	Rapsn	6.04892	4.93886	-1.11007
	Slc39a13	7.33297	7.39059	0.0576178
	Celf2	7.04398	7.23721	0.193227
	Nr1h3	5.72911	5.33371	-0.395402
	Ddb2	9.46438	8.86246	-0.601913
	Spi1	5.45999	5.56205	0.10206
	Sf3a1	8.67107	7.55101	-1.12006
	Stat6	7.83704	7.17514	-0.661896
	Clgn	7.22865	7.62889	0.400242
	Napsa	5.18682	4.47307	-0.713746
	Vrk3	7.17844	6.80075	-0.377688
	Smg9	6.74826	6.61789	-0.130379
	Paxip1	7.31386	6.53566	-0.778208
	Rmnd5a	10.4767	9.91815	-0.558555
	Mov10	5.07123	4.6351	-0.436139
	Ppm1j	5.13695	4.355	-0.78195
	Rhoc	5.77408	5.22226	-0.551825
	Prr27	5.44882	4.16701	-1.28181
	Tead3	3.96104	3.95027	-0.0107676
	Ppard	7.09553	6.74414	-0.351392
	Def6	4.7731	4.71326	-0.059838
	Peg3	3.15208	2.14921	-1.00287
	Zim1	5.88289	5.08874	-0.794149
	Metrn	6.6449	4.1758	-2.4691
	Lmf1	6.37642	5.78714	-0.589282
	Narfl	8.10558	7.44273	-0.66285
	Angptl4	5.51366	5.16404	-0.349623
	Dbf4	4.23766	3.70077	-0.53689
	Daxx	8.82692	8.53352	-0.293404
	Cd320	5.22772	4.52075	-0.706968
	Ipo4	8.95512	8.20556	-0.749561
	Tm9sf1	3.88829	3.02606	-0.862234
	Rec8	5.60444	5.40494	-0.199502
	Irf9	5.83671	3.85976	-1.97695
	Gmpr2	8.10856	8.00732	-0.101248
	Mdp1	7.83142	7.57312	-0.258295
	Dhrs1	10.184	10.1877	0.00366536
	Ncan	11.3223	10.7156	-0.60663
	Tmem161a	6.87922	6.20257	-0.676651
	Armc6	6.36745	5.82942	-0.538025
	Slc25a42	5.423	3.93896	-1.48404
	Snx9	6.47712	5.18734	-1.28978
	Ranbp3	5.21252	4.74026	-0.472262
	Bmp8b	3.40606	2.40623	-0.999834
	Nr2f6	8.11631	7.89683	-0.219479
	Use1	5.86216	5.39213	-0.470026
	Ocel1	5.56004	5.37198	-0.188064
	Dyrk1b	6.81112	6.95648	0.145359
	Braf	7.99165	7.39065	-0.601006
	Ndufb2	5.65396	5.01575	-0.638215
	Hltf	8.16672	7.8173	-0.34941
	Prpf6	11.9885	11.4624	-0.526031
	Rgs19	7.98476	6.75897	-1.22579
	Rgs20	9.87091	9.39795	-0.472954
	Abhd3	8.37656	7.37449	-1.00207
	Tchp	6.54852	5.86244	-0.686088
	Tiam1	8.62702	7.97514	-0.651876
	Tsc2	7.88643	7.13704	-0.749395
	Rpl3l	3.91758	3.54559	-0.371981
	Slc9a3r2	7.96168	6.62249	-1.33919
	Puf60	4.88845	4.39782	-0.490637
	Golga2	9.11574	8.76151	-0.354228
	Uck1	6.994	6.86658	-0.127422
	Scin	2.54573	2.75896	0.213225
	Ikzf4	6.19802	6.72802	0.53
	Mien1	11.3622	10.8993	-0.462951
	Pon1	4.01951	3.08607	-0.933439
	Axl	6.36583	6.19168	-0.174149
	Tgfb1	3.9057	3.84405	-0.0616469
	Ccdc97	6.26413	6.49902	0.234886
	Zfp40	5.68071	5.35702	-0.323685
	Akap8l	7.40645	7.3121	-0.0943438
	Shh	6.16962	5.18544	-0.984181
	Pdcd2l	9.41819	9.09324	-0.324951
	Gtf2f1	10.6801	10.7605	0.0804012
	Clpp	8.46074	8.25821	-0.202533
	Alkbh7	7.56054	7.67052	0.109975
	Pspn	2.96144	3.23299	0.271545
	Dennd1c	3.54312	3.79375	0.250624
	Med6	7.91823	7.06808	-0.850142
	Prkd1	6.94404	6.02682	-0.917213
	Lcp2	2.26975	2.29253	0.0227809
	Cse1l	8.93604	8.69592	-0.240118
	Naa20	9.93641	9.60274	-0.333661
	Prkra	2.0554	2.64162	0.586225
	Fkbp7	6.63511	5.19987	-1.43524
	Plekha3	7.79481	6.86191	-0.932892
	Ykt6	7.90658	7.84929	-0.0572904
	Baz1b	3.90164	3.92975	0.028105
	Pex6	9.63905	8.13292	-1.50613
	Mrpl2	9.2814	8.94255	-0.338851
	Mea1	9.99172	9.72184	-0.269876
	Gnmt	4.67546	4.10959	-0.565865
	Grin2d	7.75535	7.87545	0.120095
	Kdelr1	8.06259	6.97936	-1.08323
	Tmem143	4.19968	3.78565	-0.414037
	Ggct	7.43952	6.51777	-0.921747
	Jag2	6.88691	6.77828	-0.108629
	Btbd6	8.05623	7.64205	-0.414171
	Nudt14	6.77644	6.3508	-0.425636
	Epdr1	9.70147	8.75652	-0.944945
	Flii	5.76148	4.78347	-0.978008
	Top3a	4.62093	4.40319	-0.217733
	Atg4d	4.71122	4.14491	-0.566303
	Qtrt1	7.90161	7.37237	-0.529236
	Plin4	5.80829	4.33212	-1.47617
	Adprh	6.25058	5.76119	-0.489387
	Tmem39a	7.03141	7.40099	0.369581
	Timmdc1	8.41942	8.00331	-0.416115
	Pla1a	3.92557	3.848	-0.0775657
	Mcm2	4.38834	5.38673	0.998389
	Tpra1	6.88703	5.75592	-1.1311
	Nab1	2.95459	3.58632	0.631728
	Il17ra	8.53483	8.01765	-0.517177
	Lamb1	7.45439	7.15666	-0.29773
	Kcnn1	7.82132	6.91648	-0.904842
	Arrdc2	6.81876	6.00952	-0.809243
	Ppp1r17	3.18116	2.84881	-0.332349
	Cd36	4.36953	3.75005	-0.619482
	Map2k7	4.01178	3.02789	-0.983893
	Timm44	7.11856	6.38446	-0.734102
	Ap2a2	3.44309	4.22814	0.785051
	Pnkp	6.29484	6.02023	-0.27461
	Med25	7.21935	6.22838	-0.990971
	Bcam	5.68071	5.42016	-0.260549
	Clptm1	6.19055	5.89952	-0.291027
	Relb	4.61267	4.73347	0.120795
	Tomm40	8.47299	8.58483	0.111847
	Apoe	7.92001	7.35922	-0.560789
	Apoc2	4.91037	4.16701	-0.74336
	Hbp1	2.98793	3.68776	0.699834
	Prkar2b	7.97455	7.56472	-0.409834
	Cdkn1b	9.57659	9.11591	-0.460686
	Klf4	4.75794	4.03407	-0.723876
	Ap1m1	8.02563	7.6682	-0.357436
	Rab8a	5.83142	5.66962	-0.161793
	Fam32a	10.4189	9.96515	-0.453783
	Elf3	5.05988	5.36586	0.305981
	Cyp2c29	3.47705	3.54243	0.0653806
	Stard3nl	9.00978	8.54919	-0.460596
	Stk11	6.39842	6.03797	-0.360451
	Efna2	7.27741	7.66416	0.386743
	Atp5d	11.3721	11.0698	-0.302245
	Ppp5c	8.7178	8.25545	-0.462347
	Cdk12	2.68863	3.14026	0.451631
	Lipe	6.09839	5.38492	-0.71347
	Pafah1b2	10.5122	10.0402	-0.471953
	Tbc1d8	7.06553	6.5271	-0.538432
	Cnot11	7.45474	7.75182	0.297077
	Slc2a3	8.13562	7.34104	-0.794575
	Foxj2	8.3558	8.00177	-0.354032
	Sri	2.97125	3.19816	0.226918
	Dgcr2	8.04268	7.30782	-0.734859
	Irf3	6.41115	6.05559	-0.355565
	Bcl2l12	4.24506	4.99781	0.752747
	Zfp959	6.06698	4.20683	-1.86016
	Mpnd	11.3463	11.0453	-0.301013
	Sh3gl1	6.43659	6.31676	-0.119827
	Ebi3	5.835	4.68488	-1.15012
	Ranbp2	9.01152	8.31136	-0.700158
	Edar	3.27625	3.08295	-0.193306
	Grk5	6.78361	6.28905	-0.494561
	Dvl3	8.37126	7.98933	-0.381936
	Abcf3	6.2579	4.60202	-1.65587
	Eif2b5	9.69092	9.40001	-0.290911
	Cyth2	9.47755	9.41961	-0.0579398
	Sult2b1	6.01953	5.76024	-0.259294
	Car11	9.10658	9.25299	0.146411
	Dlgap1	10.2285	10.6856	0.457127
	Plag1	3.66174	2.82967	-0.832069
	Hck	4.88975	4.59726	-0.292489
	Mrpl4	9.16383	9.09939	-0.0644328
	Keap1	6.17146	5.54562	-0.625839
	Ap1m2	4.36702	3.50921	-0.857809
	Glg1	10.0524	9.49939	-0.553026
	Atp8b3	3.69645	3.49149	-0.204959
	Btbd2	7.91745	7.80218	-0.115269
	Csnk1g2	9.01379	8.88327	-0.130525
	Abhd17a	7.1269	6.5105	-0.616398
	Mob3a	5.92036	5.63501	-0.285349
	Cacnb3	10.1029	9.63328	-0.469664
	Ccdc65	7.40262	7.28974	-0.112873
	Fkbp11	5.09116	3.7981	-1.29306
	Ddx23	3.03462	3.70798	0.673359
	Pld3	9.95105	10.0197	0.0686114
	Grik5	6.69768	7.11105	0.413369
	Cd79a	4.91012	5.20171	0.291595
	Rabac1	7.8659	8.27328	0.407374
	Etv3	5.86456	4.73926	-1.1253
	Prkcsh	7.81606	7.17345	-0.642611
	Elavl3	8.24083	8.23751	-0.00331604
	Rab3b	10.345	9.73102	-0.613932
	St8sia6	4.69222	3.3983	-1.29393
	Fcgrt	5.9327	5.82569	-0.107005
	Nosip	8.06041	7.52491	-0.535504
	Pih1d1	2.37291	3.32006	0.947155
	Rps11	12.2075	11.9368	-0.270699
	Supt5	10.8639	10.1675	-0.696382
	Dll3	6.39709	6.02096	-0.376123
	Paf1	11.5603	11.3419	-0.218405
	Timm50	5.94819	6.3959	0.44771
	Med29	7.78655	6.25163	-1.53491
	Bicd1	7.94443	7.03562	-0.908815
	Ncstn	6.41308	6.78718	0.374099
	Pex19	10.2152	9.62506	-0.590157
	Phyhip	11.7775	11.2409	-0.536594
	Crhr2	4.11626	3.49648	-0.619786
	Inmt	5.74609	5.28178	-0.464308
	Cyp4f18	4.67816	3.98909	-0.689068
	Impdh1	6.72329	7.39146	0.66817
	Psg18	5.17757	4.65451	-0.52306
	Dusp3	10.7742	10.6766	-0.0976001
	Prodh	5.47819	4.98519	-0.492997
	Slc25a1	7.0022	6.62539	-0.376811
	Dgcr6	8.48418	7.95494	-0.529246
	Ddr1	7.55384	6.40318	-1.15066
	Ier3	8.003	6.5768	-1.4262
	Fosb	7.06439	6.4153	-0.649093
	Klc4	6.62969	6.5134	-0.116293
	Ercc1	5.37732	4.18854	-1.18878
	Cyp17a1	4.67816	4.53666	-0.1415
	As3mt	5.66249	5.43083	-0.231655
	Homer3	6.68068	6.74479	0.0641036
	Crtc1	8.87388	8.57469	-0.299184
	Rnf215	5.98175	5.76986	-0.211891
	Sec14l2	10.5337	10.1822	-0.351458
	Aven	6.98664	6.97318	-0.0134537
	Cp	5.33226	4.36042	-0.971844
	Crot	6.35351	5.23553	-1.11798
	Rps6ka1	5.46002	5.69207	0.232047
	Calb2	8.2238	7.86496	-0.358841
	Snrnp200	7.61847	7.27001	-0.348462
	Ciao1	7.99592	8.15978	0.163857
	Has1	6.67307	6.09988	-0.573192
	Taf6l	5.71539	4.85764	-0.85775
	Insig2	9.82832	8.76091	-1.06742
	Kpna6	7.41107	7.14759	-0.263477
	Man1a	7.60455	7.59312	-0.0114365
	Itpkc	6.43838	6.39683	-0.0415472
	Brd8	4.47785	2.64903	-1.82881
	Kif20a	7.38649	7.06536	-0.321131
	Farsa	7.98561	6.9983	-0.987311
	Gcdh	7.19898	6.86708	-0.331903
	Mast2	10.338	9.75351	-0.58451
	Dnase2a	9.3751	9.05094	-0.324156
	Rad23a	6.23182	5.75474	-0.477077
	Calr	10.7827	9.8803	-0.902429
	Syce2	7.39979	7.26871	-0.131077
	Nfat5	4.44261	3.33914	-1.10347
	Nob1	7.74353	6.92144	-0.822087
	Nqo1	6.89266	6.70628	-0.186384
	Ppfia3	7.92508	7.73739	-0.187689
	Gys1	5.39744	4.80493	-0.592508
	Ruvbl2	8.9183	8.31485	-0.603444
	Lin7b	7.10365	7.78639	0.682741
	Bax	8.81362	8.2691	-0.544521
	Il7r	3.49443	2.60964	-0.884784
	Tfam	8.34817	7.78437	-0.563792
	Zfp81	2.89511	2.75896	-0.136148
	Efnb3	8.66692	8.32507	-0.341847
	Mmd	7.67674	7.4672	-0.20954
	Hlf	9.90763	9.36593	-0.541702
	Fam162a	9.74646	9.32831	-0.418143
	Rpl8	11.1072	10.7969	-0.310302
	Grm3	10.0971	10.0775	-0.0195506
	Ssbp2	2.63284	2.199	-0.433837
	Fancl	3.48502	2.84896	-0.63607
	Brinp2	7.98245	7.3724	-0.610052
	Gstm5	10.61	10.4192	-0.190764
	Gstm7	8.26551	8.86232	0.596807
	Gstm3	3.51401	2.78894	-0.72507
	Stat3	7.8701	7.60279	-0.26731
	Stat5a	5.08764	3.86986	-1.21777
	Map3k11	6.82975	6.21145	-0.618306
	Akt2	5.25473	4.6788	-0.575936
	Dnaja3	3.74981	3.44843	-0.30138
	Hmox2	11.8746	11.1121	-0.762482
	Cdip1	4.2002	4.65032	0.450121
	Cwc15	11.538	11.3279	-0.210122
	Col5a3	3.76612	3.26188	-0.504238
	Dnmt1	10.4087	9.85653	-0.552132
	Ppan	7.89294	7.68259	-0.210349
	Angptl2	5.26927	3.79398	-1.47528
	Cacna1e	10.1498	9.51806	-0.631745
	Cacna1b	5.99628	6.0155	0.0192198
	Trmt10a	5.96417	4.26176	-1.7024
	Kifc2	10.5096	10.2876	-0.22204
	Psap	11.4573	11.0654	-0.391847
	Ikbkg	5.75753	4.40903	-1.3485
	Wars2	6.40451	5.96378	-0.440728
	Atn1	8.5817	7.81034	-0.771361
	Phb2	10.4021	9.8171	-0.585023
	Ptpn6	5.18994	4.24124	-0.948701
	Eno2	13.2917	13.1577	-0.134016
	Emg1	9.5167	9.23604	-0.280663
	Lpcat3	5.83555	4.94814	-0.887416
	Atp6v1f	11.0954	11.0008	-0.0945909
	Il12b	5.42799	4.26561	-1.16237
	Clcn5	6.13416	6.13729	0.00312934
	Clcn3	2.64117	3.97146	1.33029
	Hif3a	5.65759	5.57477	-0.0828151
	Gpx6	4.31682	3.70925	-0.607564
	Gpx5	2.90266	3.7641	0.861441
	Pde1c	5.90881	4.03185	-1.87697
	Utp20	6.9307	6.58038	-0.350316
	Spic	3.94859	3.14296	-0.805623
	9330159F19Rik	8.2797	7.60943	-0.670268
	Cul3	10.5603	10.2133	-0.346994
	Sst	11.4108	11.0085	-0.402288
	Il11	4.47076	4.15554	-0.31522
	Ddx56	7.86874	7.41477	-0.453968
	Tmed4	6.17438	5.74954	-0.424839
	Col26a1	3.67402	4.42777	0.753752
	Bid	5.39179	6.01879	0.627001
	Ralb	8.15664	7.68708	-0.469556
	Ppp1cc	11.6575	11.1061	-0.551396
	Dnajb11	10.9403	10.0945	-0.845832
	Tbccd1	7.30201	6.68182	-0.620188
	Clec11a	6.87874	6.58598	-0.292758
	Zfp324	6.48354	6.20881	-0.274723
	Gab2	6.477	5.89508	-0.581918
	Coro1c	7.1649	7.23311	0.0682012
	Tax1bp1	9.12867	8.6528	-0.475874
	Psg17	2.90266	2.2338	-0.668861
	Psg19	3.61461	2.40246	-1.21215
	Ctse	3.22985	2.46193	-0.767919
	Ndrg2	12.5566	12.1748	-0.38183
	Mettl17	5.22992	5.44947	0.219555
	Arhgef40	5.6307	5.57262	-0.0580824
	Pnpla6	7.93061	7.93819	0.00757503
	Mcoln1	7.01807	6.51031	-0.507766
	Arhgef18	9.12614	8.24409	-0.882054
	Pkn2	7.19306	6.22785	-0.965213
	Cd33	6.06407	5.89284	-0.171224
	Etfb	10.1253	10.3048	0.179466
	Nkg7	3.69645	2.96874	-0.727717
	Stxbp2	6.84959	6.26841	-0.581183
	Pcp2	4.93643	4.55615	-0.380283
	Sgce	2.83759	3.34616	0.508564
	Chn2	8.4819	8.12879	-0.35311
	Wwox	6.26895	5.94995	-0.319001
	Slbp	2.33171	2.18887	-0.142838
	Tyr	2.99217	3.59765	0.605485
	Ghrhr	6.12044	5.57477	-0.545668
	Aqp1	4.29298	4.09521	-0.197777
	Arid3b	5.9015	5.54508	-0.356416
	Cnn2	7.12344	7.08163	-0.041808
	Polr2e	4.25513	4.83899	0.583862
	Abca13	2.3373	2.28802	-0.0492801
	Myo9b	4.26004	4.05534	-0.204704
	Hdac9	8.60476	9.00329	0.398534
	Ly9	4.10447	3.22924	-0.875229
	Mtfp1	10.5391	9.93216	-0.606962
	Rab23	8.53303	7.67766	-0.85537
	Rab11a	9.79258	9.28825	-0.504331
	Eif2b2	9.82045	9.50534	-0.315109
	Dlst	9.28562	8.49763	-0.787995
	Pgf	5.8356	5.45107	-0.384527
	Ulk2	9.36956	9.05011	-0.319448
	Ccl24	4.10199	4.8468	0.744818
	Dgkq	6.48515	6.33963	-0.14552
	Tmed11	2.60452	2.48718	-0.117333
	Grap	4.78528	4.20068	-0.584599
	Pou1f1	3.34746	3.11321	-0.234253
	Chmp2b	10.2426	9.80704	-0.435597
	Plod3	6.71195	5.84472	-0.867232
	Ap1s1	10.5824	10.4192	-0.163261
	Mapk13	5.98859	5.99337	0.00478743
	Srpk1	8.54653	9.23159	0.685057
	Pax3	4.89	4.2995	-0.590498
	Lbr	5.71988	6.44488	0.725005
	Crabp2	7.64515	8.28125	0.636095
	Nes	4.5618	3.54363	-1.01817
	Bcan	7.38806	6.98201	-0.406051
	Hapln2	6.3641	5.8976	-0.466494
	Prcc	8.99433	8.83964	-0.154689
	Rrnad1	6.39589	5.92411	-0.471779
	Hdgf	11.2941	11.0712	-0.222913
	Slc25a18	7.4537	7.01329	-0.440407
	Thop1	6.5714	5.87839	-0.693011
	Apba3	7.02881	6.77418	-0.254629
	Matk	5.40161	5.65003	0.248414
	Pias4	4.77918	4.03715	-0.742032
	Map2k1	11.4361	11.1209	-0.315234
	Sgta	9.18929	9.19279	0.00350433
	Nmrk2	5.81412	5.35548	-0.458639
	Tmem242	5.78424	5.13408	-0.650151
	Dtx2	7.21443	6.75322	-0.461209
	Zp3	3.66489	3.13151	-0.533377
	Hspb1	6.22406	5.28927	-0.934798
	Rasa4	5.53574	4.87604	-0.659701
	Syt5	9.87998	9.33673	-0.543252
	Hnrnpa2b1	7.73929	6.98481	-0.754477
	Fxyd4	4.27273	3.08765	-1.18508
	Ccdc130	6.37855	6.47906	0.100513
	Mri1	5.33386	4.35603	-0.977833
	Prkacb	12.1676	11.8276	-0.339999
	Sgsh	5.27081	5.40101	0.130199
	Chd5	9.93053	9.71576	-0.214767
	Cstb	12.0033	11.6349	-0.368395
	Sh2b2	6.39797	5.89756	-0.500412
	Pex5	4.88387	5.32613	0.44226
	Jkamp	9.22244	8.5727	-0.649741
	Cd44	5.30807	4.00757	-1.30051
	Slc1a2	5.28176	4.3264	-0.955351
	Eif2ak4	6.71054	5.31718	-1.39336
	Wdr1	9.51633	8.74428	-0.772046
	Slc2a9	3.65159	6.93138	3.27979
	Ndrg1	10.673	10.1366	-0.536386
	4930550C14Rik	4.2377	4.1685	-0.0692043
	Man2b1	4.94687	4.59484	-0.352034
	Klf5	4.34915	3.61156	-0.737594
	Wdr83	7.38904	7.01329	-0.375755
	Prdx2	11.8309	11.468	-0.362828
	Polr2a	9.77055	9.64575	-0.124804
	Shbg	4.56201	3.91533	-0.64668
	Senp3	11.0352	10.6799	-0.355296
	Corin	2.7503	2.40623	-0.344071
	Plekha8	7.37983	6.75707	-0.622764
	G6pc2	2.11323	1.93611	-0.177115
	Spc25	4.01483	3.65412	-0.360713
	Dnah2	2.31412	2.69866	0.384535
	Ripk4	4.78528	3.8827	-0.902571
	Zfp287	4.89024	4.70434	-0.185906
	Prlr	4.35947	4.08309	-0.276379
	Letm1	8.17402	7.29804	-0.87598
	Ubqln1	10.0742	9.48415	-0.590084
	Fgfr4	4.4275	3.14584	-1.28166
	Cadm3	12.4515	11.9127	-0.5388
	Fcer1a	2.72602	2.64162	-0.0843935
	Txn2	8.63873	7.89655	-0.74218
	Casp14	4.61267	3.60061	-1.01206
	Slc1a6	5.42935	5.66466	0.235308
	Slc1a3	9.55271	8.88162	-0.671098
	Crbn	10.8244	10.2894	-0.534994
	Il5ra	3.89989	3.15011	-0.749782
	Msh6	8.45782	7.5067	-0.951117
	Fbxo11	9.88392	9.56215	-0.321767
	Mlxipl	3.08995	2.84896	-0.240991
	Tbl2	7.80444	7.2994	-0.505043
	Nid1	4.47623	5.07759	0.601362
	Mcm5	5.74655	5.41441	-0.332146
	Hmox1	5.76901	6.04116	0.272149
	Mprip	10.3386	9.25024	-1.08839
	Cic	9.19688	8.45677	-0.740105
	Pafah1b3	7.47964	6.94091	-0.53873
	Il27ra	4.95233	4.42777	-0.524566
	Prkaca	10.0662	9.72344	-0.342787
	Asf1b	5.38184	5.25167	-0.130174
	Myl10	4.13926	4.72006	0.580794
	Ddx39	7.81467	6.89076	-0.92391
	Dnajb1	7.53346	6.9983	-0.535159
	Msh4	3.03462	2.96614	-0.0684805
	Usp40	5.84908	5.09629	-0.752789
	Evx1	3.88563	3.74797	-0.137655
	Kbtbd4	8.25463	7.99056	-0.264078
	Celf1	10.029	9.51509	-0.513892
	Ndufs3	11.003	10.9862	-0.0168108
	Por	6.35833	6.03177	-0.326564
	Igf1r	7.95131	6.43693	-1.51438
	Insr	7.36722	6.59457	-0.772653
	Fcer2a	4.69558	3.70077	-0.994817
	Atp4a	4.47987	3.97602	-0.503847
	Trim28	9.72677	8.80914	-0.917626
	Ube2m	8.73579	8.75826	0.0224725
	Adcy9	9.06784	8.32064	-0.747202
	Mef2c	12.4155	11.9998	-0.415675
	Ctr9	8.86149	7.81694	-1.04455
	Eif4g2	4.39022	3.98736	-0.402866
	Mrvi1	4.38509	4.8122	0.427105
	Pcyt1a	6.23141	6.17915	-0.0522633
	Zfp592	6.97023	6.88084	-0.0893926
	Psmd4	6.84507	6.20283	-0.642242
	Tmod4	4.16468	3.98192	-0.182758
	Insrr	5.39194	5.3298	-0.0621361
	Cabp5	4.6904	4.56016	-0.130236
	Snx6	5.68026	4.61422	-1.06604
	Mthfd2	6.79902	5.89284	-0.906172
	Kit	4.83615	5.3025	0.466349
	Tomm40l	11.08	10.5579	-0.522076
	Nr1i3	5.2207	3.98192	-1.23878
	Apoa2	6.80252	5.80212	-1.00041
	Pan2	6.00961	5.70464	-0.304979
	Cs	10.4395	10.207	-0.232554
	Ampd3	6.68134	6.12597	-0.555376
	Bcas2	9.55778	9.01667	-0.541114
	Sh2d1a	3.56149	3.38915	-0.172332
	Ctcf	9.32409	8.74153	-0.582565
	Pard6a	7.735	7.90156	0.166554
	Agrp	5.39179	5.07686	-0.314927
	Pvalb	11.7768	11.6214	-0.155334
	Tfap4	5.94819	5.34446	-0.603726
	Ranbp1	12.0754	11.7346	-0.340887
	Cd247	5.09345	5.55638	0.462928
	Rfx5	7.44991	8.053	0.603082
	Psmb4	11.9956	11.57	-0.425691
	Mmp8	3.85894	3.54551	-0.313426
	Slc30a4	9.95562	9.40319	-0.552428
	Bloc1s6	4.36038	5.57005	1.20967
	Metap1	9.31199	8.83027	-0.481715
	Gpr108	6.99206	5.81249	-1.17956
	Tnfsf14	5.04818	5.32613	0.277953
	Gata6	3.80515	3.46971	-0.335432
	Rsl1d1	10.5252	10.3125	-0.212776
	Cnga2	3.68859	2.51897	-1.16963
	Apc	10.9337	10.3191	-0.61459
	Reep5	10.9524	10.7524	-0.200006
	Ergic3	9.35449	8.72566	-0.628829
	Uqcc1	8.14623	7.65052	-0.495707
	Spo11	2.41881	3.08765	0.668839
	Ncoa2	11.2803	10.7236	-0.556713
	Prl4a1	3.97608	3.17322	-0.802853
	Trh	6.5039	5.61678	-0.887121
	Nr2c2	8.35299	7.7591	-0.593891
	Nr2c1	7.17024	6.23393	-0.936316
	Smpd4	5.32664	5.30203	-0.0246076
	Pex1	7.97307	7.52935	-0.443724
	Otx1	5.44179	4.37147	-1.07032
	Kctd20	7.54938	6.77225	-0.77713
	Itgae	4.77918	5.46064	0.681462
	Ctns	6.61658	5.57109	-1.04549
	P2rx5	4.71138	4.84805	0.136673
	Shpk	4.77682	5.11923	0.342414
	Trpv1	3.11134	3.08607	-0.0252655
	Ephb3	5.70344	5.22318	-0.480258
	Tuft1	4.06265	4.41736	0.354704
	Rcn1	8.75154	8.25484	-0.496702
	Dnase1	5.40626	5.55699	0.150734
	Trap1	9.4102	9.39361	-0.0165867
	Naa60	8.64777	8.45743	-0.190341
	1700037C18Rik	5.44906	4.80056	-0.648501
	Ankrd13d	9.44004	9.06673	-0.373303
	Tyrp1	2.64117	2.24834	-0.392829
	Tpr	10.1425	9.70699	-0.435471
	Pdc	2.92899	2.79041	-0.138582
	Odr4	11.6936	11.1464	-0.547277
	Prg4	5.06334	4.4407	-0.622643
	Dhx34	5.8165	5.62272	-0.19378
	Kptn	4.48882	4.12015	-0.368666
	Napa	7.93191	7.52641	-0.405497
	Sra1	9.0542	9.19605	0.141856
	Calcoco2	3.45128	2.41928	-1.032
	Atp5g1	8.02526	6.91007	-1.11518
	Snf8	10.6056	10.3247	-0.280972
	Tbcb	11.23	10.9903	-0.239671
	Inpp5k	7.16033	6.58269	-0.57764
	Crkl	8.86579	8.39213	-0.473661
	Upk3bl	4.49926	4.14343	-0.355832
	Eps8l1	5.20694	3.32951	-1.87742
	Clint1	10.6145	10.174	-0.440509
	Prss16	4.67059	5.62272	0.952128
	Cdkal1	10.684	9.92201	-0.761959
	Rhox6	5.71988	5.3512	-0.368676
	5430419D17Rik	4.49926	3.88431	-0.614948
	Htra1	9.24561	8.30529	-0.940316
	Zbtb17	6.64581	7.05667	0.410861
	Clcnkb	4.77405	3.59376	-1.18029
	Fam131c	6.18365	6.25382	0.0701659
	Fblim1	3.44594	4.47026	1.02432
	Hspb7	4.14338	3.62812	-0.51526
	Epor	5.69782	5.61903	-0.0787831
	Ccdc159	5.27845	5.63906	0.360612
	Mob1b	9.35161	8.76496	-0.586658
	Atp6v1b1	4.2002	3.02789	-1.17231
	Vax1	5.07097	4.30787	-0.763104
	Atp6v1b2	10.6425	9.97664	-0.665818
	Eps15l1	5.66922	4.08814	-1.58109
	Tep1	6.36792	6.35488	-0.0130408
	Ttc5	4.45704	2.84794	-1.6091
	Osgep	5.25538	4.56625	-0.689124
	Aamp	8.63808	8.58354	-0.0545469
	Tmbim1	8.40376	8.45291	0.0491458
	Arpc2	2.87365	3.25819	0.384536
	Kmt2b	6.2705	6.02407	-0.246428
	Zbtb32	5.50045	4.58998	-0.910469
	Etv2	4.43346	4.40686	-0.0265953
	Upk1a	4.43416	4.7877	0.35354
	Tmem147	8.70305	8.47331	-0.22974
	Rps9	12.6504	12.1182	-0.532187
	Tfpt	5.58233	4.48428	-1.09805
	Susd2	6.5461	5.6815	-0.864592
	Ggt5	4.6582	4.79273	0.134525
	Ggt1	5.76652	4.50545	-1.26107
	Crip2	9.06294	8.92434	-0.138599
	Crip1	6.06698	5.72549	-0.341491
	Cbfa2t3	5.2207	4.08814	-1.13257
	Fbln1	5.13671	4.33866	-0.798054
	Pgrmc1	9.97266	9.55873	-0.413927
	Tek	3.22985	4.21069	0.980844
	Mpl	4.28853	4.18145	-0.107085
	Elovl1	5.42638	4.72255	-0.703823
	Med8	8.14163	7.66175	-0.479881
	Hyi	6.07741	5.63743	-0.439983
	Cdc20	4.77925	5.46617	0.686916
	Adamts4	8.73388	8.65536	-0.078526
	Pfdn2	12.746	12.5073	-0.238724
	Rnf114	5.26999	4.56246	-0.707529
	C330007P06Rik	9.34031	9.14153	-0.198776
	Neurl1a	7.90557	7.45593	-0.449641
	Srm	8.7282	8.57616	-0.152041
	Epha2	4.23766	3.35032	-0.887333
	Rbm14	6.85526	5.99539	-0.859865
	Actn3	5.04312	3.9725	-1.07062
	Zdhhc24	5.60731	5.0641	-0.543213
	Bbs1	8.01846	7.05197	-0.966491
	Slc34a3	4.5221	4.37304	-0.149055
	Ndor1	5.9833	4.86151	-1.12179
	Nsmf	4.70117	3.61482	-1.08635
	Prl7a1	2.12739	2.18115	0.0537555
	Prl8a9	2.5766	2.25608	-0.320519
	Pdk1	7.87095	8.08426	0.213312
	Ptbp1	6.45288	6.9481	0.495218
	Mvd	7.20975	6.59872	-0.611034
	Cyba	5.0266	5.02499	-0.00160895
	Itih3	7.76449	7.69381	-0.0706746
	Tmem110	5.96731	5.7534	-0.213912
	Sfmbt1	4.66355	4.12997	-0.533578
	Itih1	5.12336	4.55615	-0.567215
	Ihh	4.93222	4.42435	-0.507864
	Prkag3	3.72271	2.90897	-0.813738
	Cryba2	6.56953	6.21086	-0.358668
	Atp7b	5.29118	5.83653	0.54535
	Defb2	4.15344	3.9451	-0.208338
	Slc4a1	3.3843	3.90525	0.520952
	Rundc3a	8.96507	8.36471	-0.600358
	Slc4a3	5.8744	6.35262	0.478218
	Cdt1	5.59996	5.98133	0.381374
	Runx1t1	6.43264	5.79681	-0.635832
	Snai3	5.34016	5.80159	0.461428
	Aprt	7.32788	7.83634	0.508457
	Gtf2h1	8.26005	7.81304	-0.447006
	Hfe	4.52865	3.34638	-1.18227
	Abhd1	6.0837	5.72503	-0.358667
	Slc5a6	6.52386	5.41646	-1.1074
	Tcf23	3.84938	3.46738	-0.382008
	Nphs1	4.69395	4.98519	0.291245
	Aplp1	12.2917	11.7691	-0.522595
	Qrich1	10.9141	10.3562	-0.557904
	P4htm	9.36087	8.21857	-1.1423
	Usp19	6.71578	6.06471	-0.651071
	Pola1	4.34954	4.90807	0.558527
	Cdc42	9.23025	8.91212	-0.31813
	Pknox1	6.12268	6.15138	0.0286919
	D130043K22Rik	7.78641	6.28792	-1.49849
	Gmnn	7.52244	7.49711	-0.0253343
	Acot13	11.5823	11.2146	-0.367655
	Zfp184	4.43047	4.96217	0.531703
	Cyp27b1	2.80812	2.75781	-0.0503046
	Cdk4	6.36157	5.58727	-0.774296
	B4galnt1	5.95569	6.06471	0.109016
	Mettl1	6.83422	5.97038	-0.863837
	Tspan31	10.6027	10.0371	-0.565522
	Kif5b	8.2126	7.26889	-0.943715
	Saal1	7.55069	6.6066	-0.944085
	Tph2	3.92557	3.68412	-0.241441
	Krt23	4.47785	4.72504	0.247193
	Cnp	9.65361	9.91169	0.258087
	Ttc25	6.46777	6.34083	-0.126946
	Sulf2	9.1583	8.14443	-1.01387
	Sod2	11.4433	11.0587	-0.384612
	Tmco6	6.98946	6.26148	-0.727978
	Stambp	7.27878	7.46069	0.181903
	Ezh1	6.88222	5.93824	-0.943979
	Hap1	6.70443	6.32518	-0.379252
	Ctnnb1	9.16026	8.47963	-0.680634
	Eif1b	11.6503	11.105	-0.545283
	Klk4	2.90153	2.46614	-0.435393
	Chrd	5.51301	5.37823	-0.134776
	Psmd2	10.8759	10.4268	-0.449095
	Syngr3	9.14245	8.65832	-0.484124
	Vars	6.51654	5.5975	-0.919044
	Vwa7	5.08922	4.65451	-0.434708
	Hspa1l	7.94737	7.70292	-0.244451
	Slc44a4	5.1801	4.92858	-0.251521
	Msh5	4.36038	3.82776	-0.532621
	Abhd16a	8.31889	7.92955	-0.389343
	Neu1	8.11636	7.90763	-0.20873
	Ddah2	5.65759	6.63246	0.974867
	Clic1	6.63617	6.1931	-0.443072
	Lsm2	7.66353	6.71025	-0.95328
	Pole	3.84099	3.44843	-0.392564
	Atp1a2	8.82409	8.11743	-0.706662
	Atp1a4	5.27081	5.18423	-0.0865827
	Casq1	4.53866	4.86015	0.321488
	Stx1a	11.1612	11.2871	0.12595
	Ceacam9	4.2002	4.75525	0.555055
	Zfp775	8.90862	8.81287	-0.0957574
	Scube2	4.81779	3.75005	-1.06774
	Mrpl49	9.61213	9.33735	-0.274776
	Dennd2c	3.39439	3.09138	-0.303015
	Mark3	9.24572	8.97862	-0.267099
	Gatad1	11.1669	11.0224	-0.144505
	M6pr	9.09576	8.36761	-0.728148
	Lrrc8a	7.2836	7.62823	0.344626
	Mc5r	3.4988	4.42435	0.925558
	Ppp2r1a	10.8351	10.595	-0.240125
	Fance	5.97888	5.82367	-0.155218
	Tinf2	6.74263	6.2516	-0.491029
	Tssk4	4.59002	4.04427	-0.545746
	Hapln4	8.33079	8.09853	-0.232257
	Dus3l	8.38824	8.28099	-0.107247
	Gtpbp3	6.9958	6.60153	-0.394272
	Tgfbr1	7.42509	6.33918	-1.08591
	Homer1	10.8867	10.0202	-0.866492
	Rad51c	6.9506	5.55701	-1.39359
	Gabrb2	11.251	10.7484	-0.502622
	Cav1	5.10666	5.00844	-0.0982245
	Arpp19	12.5038	12.2333	-0.270533
	Bcl2l1	8.99663	8.29197	-0.704656
	Khsrp	9.96906	9.18411	-0.784955
	Dio2	6.82158	5.20693	-1.61466
	Ccdc124	4.89779	3.30359	-1.59421
	Cct4	8.67917	7.85617	-0.822994
	0610009B22Rik	10.2639	9.90708	-0.356865
	Cpt1c	9.18354	8.47193	-0.711616
	Twist2	5.21336	4.82476	-0.388603
	Zfp655	6.31036	5.44378	-0.866577
	Rhoa	2.66935	3.21936	0.550019
	Zmiz1	5.13788	4.46376	-0.674117
	Ankrd26	5.51608	4.98663	-0.529448
	Aldh16a1	5.40454	5.51598	0.111442
	Hnrnpa0	11.0591	11.2041	0.144972
	Prrg2	5.30293	5.15193	-0.150998
	Hnrnph1	7.56631	6.56277	-1.00354
	Ift43	8.42079	8.05624	-0.364543
	Id3	8.34174	8.03051	-0.311228
	Tcap	6.39587	6.27989	-0.115983
	Arid1a	8.08558	8.05714	-0.0284348
	Crlf1	5.52639	5.20384	-0.32255
	Ctsd	9.29997	8.9269	-0.373063
	Cabs1	3.46694	3.08295	-0.383995
	Hmgcll1	5.66159	5.40697	-0.254619
	Ttc9b	10.6163	10.4369	-0.179401
	Phox2a	3.88563	3.90883	0.023198
	Abhd8	9.10185	8.62481	-0.477042
	Ift22	10.3525	10.33	-0.0224669
	Fzd3	10.2662	9.60927	-0.656922
	1700008O03Rik	4.96515	3.40722	-1.55793
	Mid1ip1	9.73928	9.53373	-0.205556
	Ap2s1	10.3831	10.2131	-0.17001
	Fgfrl1	6.92266	6.34052	-0.582138
	4930432K21Rik	5.74443	5.4353	-0.309129
	Fhl2	7.57097	6.94145	-0.629521
	Emc10	10.1211	10.0908	-0.0302617
	Clstn3	9.29839	8.78139	-0.517004
	Fbxw9	7.51211	6.90387	-0.608241
	Spib	4.14376	3.49543	-0.648323
	Fnbp4	4.54877	3.86353	-0.685244
	Cers4	6.35357	5.10708	-1.2465
	Scrn3	7.92402	7.18915	-0.734866
	Phax	10.9421	10.5399	-0.402217
	Tle1	7.97074	7.5766	-0.394141
	1700109H08Rik	4.38722	5.00392	0.616696
	Relt	5.19891	5.93258	0.733671
	Snrpb2	9.86647	9.53852	-0.327952
	Ubc	4.48333	5.98047	1.49715
	Prpf31	9.77548	9.63319	-0.142291
	Sertad1	9.19669	8.33576	-0.860924
	Carhsp1	9.14878	8.92724	-0.221544
	Elk3	6.40134	5.40101	-1.00032
	Herpud2	7.52636	6.83547	-0.690888
	Rdh13	8.80904	8.04901	-0.760038
	Adam21	4.61787	3.60561	-1.01226
	Fut1	4.66609	4.37303	-0.293054
	Arpc5	4.07936	2.78904	-1.29031
	Rnf151	5.12262	5.04095	-0.0816774
	Elavl2	11.1735	10.6046	-0.568898
	Pou2f2	4.07493	5.00683	0.931895
	Mgst1	2.87592	3.32981	0.453888
	Nfib	10.5474	9.85596	-0.691404
	Htr3b	3.20196	2.64507	-0.556884
	Rab25	5.49395	5.17268	-0.32127
	Ubqln4	11.3502	10.5793	-0.770902
	Rbfox1	11.3999	11.0633	-0.336624
	Rps18	5.84754	4.60957	-1.23797
	Ncaph2	8.41999	7.66241	-0.757579
	Hipk1	9.79928	8.90319	-0.896093
	Gprc5b	8.90424	8.31208	-0.592158
	Man1a2	8.60271	7.92343	-0.679283
	Acyp1	11.5768	11.2727	-0.304113
	Cldn13	4.61787	4.39782	-0.220058
	Cd163	6.27528	5.67117	-0.604106
	Hdac5	9.41733	8.57165	-0.84568
	Rala	2.69515	3.27938	0.584231
	Vdac3	10.9685	10.9482	-0.0203074
	Slc1a7	4.89779	4.38153	-0.516268
	Vps72	7.18127	7.05146	-0.129809
	Gabpa	7.6261	6.77284	-0.853266
	Bmp7	4.43895	3.64807	-0.79088
	Dynll1	9.52955	8.90985	-0.619705
	Pdcl	6.54425	7.32035	0.776093
	Tmem184b	6.42621	6.00716	-0.419047
	Nf2	9.20852	8.74572	-0.462797
	Cabp7	6.07974	4.71326	-1.36648
	Zmat5	7.52595	7.41115	-0.114794
	Ewsr1	4.38236	3.1821	-1.20027
	Ap1b1	8.04083	7.90504	-0.135785
	Derl3	4.27491	4.3623	0.0873938
	Gstt4	4.04418	4.33764	0.293459
	Tbx1	3.53372	2.75781	-0.775907
	Gnat2	3.67402	3.68972	0.0157038
	Bcl2l13	8.38889	8.01485	-0.374039
	2610028H24Rik	5.5727	4.95081	-0.621894
	Spatc1l	4.69949	4.65451	-0.0449724
	Dqx1	4.66609	4.18937	-0.476712
	Ccl8	2.7503	2.84794	0.0976356
	Fam163b	9.24844	8.93566	-0.312777
	Trpm5	3.30097	2.70077	-0.600197
	Ascl2	2.74914	2.34676	-0.402379
	Rarres2	7.4472	6.61571	-0.831484
	Pttg1ip	8.39444	7.62721	-0.767223
	Trpm2	8.25704	7.3559	-0.901144
	Ube2g2	10.1781	9.7319	-0.446162
	Mpo	3.83591	2.75781	-1.0781
	Lpo	5.18032	3.70419	-1.47613
	Met	6.88438	5.83327	-1.05111
	Slc16a12	4.16468	2.58592	-1.57875
	Syn2	5.51364	6.07543	0.561794
	Elk1	4.50905	3.42351	-1.08554
	Nav1	8.08242	7.63341	-0.449009
	Tnpo1	7.52775	6.27989	-1.24787
	Myod1	2.23421	2.49144	0.257223
	Otog	4.99077	4.71117	-0.279601
	Rnmt	2.90153	2.72903	-0.172506
	Kcnq1	5.71005	5.68775	-0.0222992
	Srp14	11.3177	10.9601	-0.357601
	6330409D20Rik	5.3446	4.61422	-0.730379
	Cdk9	5.19299	4.55615	-0.636844
	Tor2a	8.39917	7.61587	-0.783301
	Fpgs	4.16715	4.17973	0.0125801
	Cbx5	10.4572	9.85886	-0.598335
	Odam	2.631	2.03647	-0.594529
	Apobec3	6.52505	6.55918	0.0341294
	St6galnac1	3.32743	2.84896	-0.478471
	Taf7l	2.63538	3.48568	0.850299
	Sardh	6.07659	6.07759	0.00100085
	Vav2	4.17413	5.60878	1.43465
	Tex15	2.89741	3.84405	0.946648
	Ppp2cb	5.71952	5.73672	0.0172029
	G0s2	6.61052	6.28264	-0.327887
	Dmap1	8.29678	8.19893	-0.0978481
	Pla2g12b	4.7731	4.16879	-0.604308
	Mcu	7.68836	7.84734	0.158978
	Oit3	4.07795	3.60061	-0.477335
	Tex11	2.5359	1.89816	-0.637741
	Bcr	9.46414	8.76484	-0.699303
	Fxyd5	6.83193	5.6777	-1.15423
	Kcnd1	5.51201	5.65975	0.147736
	Tfcp2	7.24852	6.28469	-0.963828
	Pou6f2	5.98533	4.91611	-1.06922
	Pou6f1	5.98518	5.55385	-0.431335
	Ubp1	9.39291	8.85206	-0.540845
	Nuak2	4.95905	5.20038	0.241325
	Ick	4.10448	3.23299	-0.871496
	Sdhb	11.2772	11.2596	-0.0176321
	Cox4i2	5.74367	5.55638	-0.187291
	Snap47	11.8959	11.5767	-0.319163
	Wnt3a	5.46002	4.96314	-0.496881
	Kdsr	8.36732	8.08797	-0.27935
	Vps4b	4.46198	4.32797	-0.134012
	Rps25	6.63785	7.27681	0.638961
	Nxf2	3.00367	2.98647	-0.0171925
	Taz	7.7485	7.40291	-0.345591
	Aldh3a2	8.36047	7.90033	-0.460132
	Zmynd10	6.82471	6.24037	-0.584343
	Tmem115	6.76058	6.24853	-0.512051
	Hyal2	5.73432	5.36217	-0.372154
	Ifrd2	6.90406	6.98368	0.0796162
	Tusc2	9.21734	8.5848	-0.632539
	Nprl2	8.07549	8.03026	-0.0452255
	Slc38a3	5.36339	4.57781	-0.785581
	Cacna2d2	4.01577	3.42621	-0.589562
	Rassf1	8.08029	7.23502	-0.845271
	Epn3	5.56598	5.20622	-0.359758
	Rnf112	7.06463	6.26381	-0.800823
	Slc3a2	8.11512	7.61975	-0.49537
	Nxf1	5.77477	5.03806	-0.736714
	Stx5a	6.7295	6.30756	-0.421946
	Slc47a1	3.57301	4.2747	0.701689
	Pifo	4.78877	5.31093	0.522156
	Tnfrsf13b	4.83443	4.29664	-0.537789
	Spire2	7.94698	7.10746	-0.839519
	Prox1	5.39149	6.55756	1.16607
	Raver1	7.86399	7.58649	-0.277507
	2610507B11Rik	10.3215	9.83213	-0.489382
	AI597479	8.79875	8.78969	-0.00905932
	Tmem86a	7.21964	7.11458	-0.105067
	Optc	5.36424	4.80056	-0.563678
	Tex14	4.69252	4.53964	-0.152889
	Ifi35	6.74919	3.52714	-3.22205
	Rdm1	6.07837	6.08305	0.00468463
	Nedd8	11.7621	11.375	-0.38713
	Gosr1	6.54918	6.56643	0.0172466
	Mrpl52	3.59416	3.18538	-0.408778
	Spaca7	4.15574	3.28798	-0.867759
	Kansl3	8.48367	7.53815	-0.94552
	Eya4	4.77698	5.86601	1.08903
	Ebf3	4.62599	4.02578	-0.600212
	Myt1	7.54432	7.21761	-0.326714
	Faf1	6.32351	6.24305	-0.0804559
	Gm266	5.3237	5.69082	0.367118
	Tsacc	5.30282	5.4827	0.179871
	Mettl16	5.8165	5.64778	-0.168721
	Dazl	6.72191	5.6175	-1.10441
	Apol7a	3.45523	4.11352	0.658299
	Pigyl	9.77955	9.6318	-0.147752
	Rbm25	3.78303	4.61613	0.833101
	Psen2	5.56761	6.11369	0.546078
	Acaa1b	4.65692	4.84026	0.183342
	Plcd1	6.57524	6.12328	-0.451959
	Fads1	10.7959	10.354	-0.44189
	Lmbr1	5.71994	7.16002	1.44008
	Tnfrsf22	4.63738	4.86109	0.223714
	Cars	6.44967	5.97222	-0.477455
	Phlda2	6.18106	5.94356	-0.237508
	Asz1	4.01214	3.42351	-0.588633
	Wnt2	5.11187	4.33212	-0.77975
	Gabra1	11.7261	11.229	-0.497185
	Grid2ip	5.91003	5.39449	-0.515536
	Kdelr3	3.51401	3.46738	-0.0466338
	Apip	8.99207	8.91274	-0.0793252
	Pdhx	7.29398	6.81905	-0.474922
	Vac14	6.15596	6.40009	0.244129
	Mcoln2	5.29515	4.86749	-0.427661
	Slc5a1	2.80131	2.40246	-0.398856
	Akt1s1	4.84983	5.41606	0.566236
	Tbrg1	9.90979	9.53445	-0.375343
	Panx3	5.23265	4.20683	-1.02582
	Adssl1	6.67475	7.11944	0.444699
	Brf1	6.76042	6.60825	-0.152174
	Vipr2	5.21634	6.4172	1.20086
	Odc1	8.05718	7.76381	-0.293369
	Thg1l	7.22865	7.53275	0.304096
	Adam19	7.19273	6.71812	-0.474613
	Pabpc4	7.96117	6.98816	-0.973001
	Exoc3l2	4.39522	3.02789	-1.36733
	Zfp296	6.29771	6.01484	-0.282867
	Plin5	6.24869	4.77196	-1.47673
	Sugp1	3.53372	3.28701	-0.246712
	Dmrtc2	4.43047	3.99619	-0.434276
	Dhdh	9.00664	8.77582	-0.230813
	Zfp790	8.11449	7.06432	-1.05017
	Cpb1	3.17979	2.70592	-0.473866
	Slc25a41	5.34382	4.53369	-0.810129
	Fsd1	8.29268	8.13452	-0.158167
	Pinlyp	4.10199	3.18574	-0.916245
	Fuz	4.24506	3.17322	-1.07184
	Sptbn4	5.63523	5.62228	-0.0129455
	Pgam1	12.842	12.6015	-0.240452
	Evi5	10.8559	10.101	-0.754937
	Evi5l	6.31018	6.28	-0.0301798
	Snapc2	9.98947	9.42734	-0.562121
	Git1	9.47065	8.92324	-0.547409
	Gltp	9.0355	8.93119	-0.104312
	Bnip2	2.21879	2.82967	0.610883
	Ccnt1	8.93835	8.23274	-0.705616
	Scarf2	4.88555	4.22814	-0.657418
	4930579F01Rik	4.886	4.80056	-0.0854389
	Brms1l	9.1461	8.4291	-0.716999
	Med15	4.55798	4.95081	0.392827
	Dhdds	7.9268	7.68464	-0.242157
	Ubxn11	3.48018	2.64903	-0.831152
	Mogat1	4.49926	3.64778	-0.851476
	Tex22	6.11677	5.88012	-0.236653
	Wnt8a	4.09569	3.54363	-0.552061
	Tjap1	5.51366	5.07686	-0.436801
	Ehf	4.80757	5.20755	0.399978
	Nanog	2.36257	2.96787	0.605297
	Tmem167	10.5128	9.69689	-0.815902
	Steap4	3.71811	4.14239	0.424276
	Mplkip	5.96255	4.43368	-1.52887
	Kif11	3.2054	3.23181	0.0264102
	Rpa3	7.77499	7.56285	-0.212139
	Mlkl	3.92767	4.12696	0.199292
	Phox2b	5.20329	4.89026	-0.313027
	Tnpo3	8.6847	8.24035	-0.444358
	Ttll5	4.97756	3.70683	-1.27073
	Zfp715	6.14337	5.62832	-0.515046
	Retn	5.95559	6.00349	0.0479015
	Cdh23	4.99328	5.05183	0.0585511
	Rps5	11.602	11.529	-0.0730114
	Amotl1	7.50359	7.89946	0.395866
	2200002J24Rik	4.19244	3.28798	-0.904465
	Etv5	8.824	8.04779	-0.776214
	Tmem190	4.51332	4.40686	-0.106456
	Gfod2	5.94242	4.42758	-1.51484
	Enkd1	6.21269	5.45451	-0.758179
	4933405L10Rik	4.22584	4.28254	0.0566997
	Atp6v0d1	11.8818	11.4832	-0.398615
	Ptprs	6.12287	6.0558	-0.067078
	Slc41a1	8.00986	6.9863	-1.02355
	Fer1l4	5.9423	5.59672	-0.345579
	4931406B18Rik	2.43938	3.14584	0.706454
	Iglon5	7.57331	7.03505	-0.538262
	Igf2bp1	4.35132	3.60561	-0.745707
	B4galnt2	3.0475	2.40623	-0.641275
	Zfp651	5.09781	3.32951	-1.7683
	Nelfb	9.84546	9.30529	-0.540177
	Card14	6.84243	6.54842	-0.29401
	Tmem175	6.37679	6.2328	-0.143994
	Bcas1	6.22406	5.86469	-0.359377
	Tango2	5.18493	4.02578	-1.15915
	4833413E03Rik	4.69252	5.1231	0.430579
	Aldh1a2	6.33401	6.49742	0.16341
	Ndufs2	11.5734	11.1838	-0.389566
	Snx31	2.74914	3.09998	0.350844
	Atraid	7.62908	7.10874	-0.520342
	Cad	5.63866	4.7032	-0.935454
	Lypd8	3.94859	4.2312	0.282618
	Sh3bp5l	8.74799	8.69508	-0.0529052
	1810065E05Rik	3.05207	3.0093	-0.04277
	Atad1	6.19375	6.43595	0.242202
	Pten	3.54797	2.60964	-0.938327
	4933402N03Rik	3.05599	2.25608	-0.799905
	Pea15a	11.4726	10.9464	-0.526145
	Timm23	11.2911	10.8813	-0.409787
	Tnfaip8l2	6.41517	5.76158	-0.653583
	Trnt1	9.52982	8.70438	-0.825447
	Ly6g6e	5.00505	4.05534	-0.949713
	Ehmt2	5.96822	6.07539	0.10717
	Elof1	8.74354	7.14321	-1.60034
	Med16	7.21546	7.02163	-0.193835
	St3gal1	8.70685	8.2816	-0.425248
	Tmem259	8.61491	8.68273	0.0678208
	Rnf170	8.16645	7.79709	-0.369362
	Clip3	11.1488	10.8171	-0.331722
	Myl2	6.77272	6.98791	0.215181
	Dedd	8.14342	7.5536	-0.589823
	Mcemp1	5.73295	5.47297	-0.259989
	Nit1	7.71567	7.05996	-0.655709
	Pax5	4.50079	4.8182	0.317418
	Prdm15	6.58634	6.15478	-0.431559
	Rnf168	10.1779	9.90291	-0.274965
	Tctex1d2	8.35341	8.48136	0.127943
	Sval2	2.13253	1.87858	-0.253952
	Trpv4	5.22904	5.00992	-0.219113
	Tvp23b	9.78941	9.40911	-0.380303
	Dnajc7	11.8464	11.535	-0.311387
	Zfp385c	6.43469	5.67282	-0.761861
	Cacybp	11.2982	10.624	-0.674214
	Cluap1	11.3917	10.8979	-0.493774
	Zswim7	7.7217	8.20218	0.480474
	Pigl	5.71917	5.17268	-0.546486
	Ndufa2	12.6659	12.4162	-0.249764
	Pam16	11.2482	11.0665	-0.181685
	Glis2	6.59591	6.03068	-0.565223
	Cox6c	12.8459	12.6446	-0.201306
	Bicc1	3.90932	5.21292	1.3036
	Ube2z	3.16219	2.21125	-0.950939
	Gip	4.38509	4.65338	0.268287
	Tmem87b	8.48656	7.99019	-0.496369
	Anapc1	8.3493	7.43724	-0.91206
	Mertk	8.29043	7.12894	-1.16149
	Tsg101	8.09042	8.00503	-0.0853862
	Hps5	4.75014	4.50941	-0.240732
	Map3k4	7.6002	6.80533	-0.794862
	Piezo1	5.50116	5.46877	-0.032391
	Blk	4.79809	4.80017	0.00207872
	Rnf166	8.01047	7.24566	-0.764815
	Ankrd28	8.23548	8.64385	0.408363
	Ankrd52	4.70134	4.73466	0.0333203
	Pkd2l2	3.00367	3.86353	0.85986
	Srp19	11.9452	11.6035	-0.341668
	Tmbim7	2.72424	3.8396	1.11537
	Clec4f	4.81779	5.29278	0.474991
	Klra17	2.39721	2.29935	-0.0978575
	Wdfy2	7.59675	7.38979	-0.206966
	Mrps25	7.30083	6.14609	-1.15473
	Dguok	7.69428	7.36894	-0.325343
	Camta1	4.19941	4.78139	0.581979
	Csf1	8.553	6.85218	-1.70082
	Strip1	4.7004	4.33764	-0.362763
	Kif1a	11.1614	10.5078	-0.653564
	Alx3	4.48328	4.77196	0.288684
	Slc25a11	9.41561	9.37779	-0.0378205
	Chrne	5.41529	4.47026	-0.945025
	Cmc2	8.59061	7.77629	-0.814321
	Chfr	5.29855	4.62586	-0.672689
	Hoxa2	3.14662	2.25608	-0.890537
	Adam28	4.99874	4.95547	-0.0432704
	Tex261	7.59443	7.41582	-0.178608
	Fam120b	6.57394	7.38966	0.815729
	Tbp	6.12044	5.58243	-0.538014
	Psmb1	6.54425	5.87013	-0.674125
	Pdcd2	8.6097	7.90544	-0.704262
	Dll1	6.5644	6.83668	0.272278
	Nol3	9.24485	9.05331	-0.191536
	Fhod1	6.27601	5.34683	-0.929177
	Plekhg4	4.43245	3.23299	-1.19947
	Slc9a5	7.00278	6.18406	-0.818726
	Elmo3	5.04806	4.26519	-0.782867
	Stc1	5.48037	4.25277	-1.2276
	4931428F04Rik	4.79844	4.27745	-0.520997
	Tppp3	7.98863	7.64647	-0.342166
	Msh3	6.54599	6.23903	-0.306964
	Tmem208	7.99194	7.72318	-0.268761
	E2f4	5.90847	5.99839	0.0899189
	Surf4	5.47374	4.65018	-0.823557
	Surf2	6.18415	4.19941	-1.98474
	Dnajb9	10.1419	9.77069	-0.37125
	Naf1	8.05627	7.62279	-0.433482
	Yes1	4.63491	3.19816	-1.43675
	Ppp1cb	8.73837	7.57839	-1.15998
	Gorasp2	7.99367	7.64982	-0.343857
	Tsen15	8.60353	8.72861	0.125075
	Oc90	5.09116	4.44487	-0.646288
	Efr3a	10.1162	9.40301	-0.713154
	Trappc2l	9.92192	9.91652	-0.00540868
	Acsf3	7.11068	6.41675	-0.693926
	Ddx19a	6.7248	6.50476	-0.220041
	Galns	5.45865	5.32558	-0.133073
	Gata2	5.37908	4.97461	-0.404475
	C8g	4.72633	4.78928	0.062945
	Entpd2	5.77477	4.71791	-1.05686
	Rabl6	3.55758	2.78881	-0.768769
	Ptgds	13.1187	12.8031	-0.315631
	Clic3	4.73088	3.97146	-0.75942
	Npdc1	8.98204	8.90531	-0.0767353
	Fbxw5	10.496	10.216	-0.279962
	Slc25a13	4.2244	4.40988	0.185477
	Ube2i	6.5604	5.90974	-0.650661
	Tsr3	7.33414	6.70921	-0.624933
	Unkl	9.90365	9.35406	-0.549583
	Lrrk1	4.01178	3.82748	-0.1843
	Aldh1a3	6.14546	5.89784	-0.247614
	Actn1	8.39507	7.62154	-0.773532
	Sirt2	10.4021	10.2716	-0.130449
	Hnrnpl	2.42215	2.73755	0.315403
	Nolc1	8.89712	8.96266	0.0655457
	Casd1	8.10554	8.14445	0.0389075
	Cnksr3	3.78669	3.56948	-0.217217
	Mtmr1	8.16237	7.53385	-0.628516
	Hmgb3	9.9957	9.80043	-0.195276
	Map2	6.39119	5.75567	-0.635521
	Cyp2j9	7.50991	6.67017	-0.839743
	Nipsnap3a	2.92653	3.31755	0.391016
	Abca1	6.29327	5.44109	-0.852184
	Nipsnap3b	7.85817	7.09843	-0.759746
	Lage3	8.2323	8.09943	-0.132871
	Gdi1	3.31531	3.17322	-0.142084
	Sash1	3.08726	2.6389	-0.448367
	Gadd45b	9.03426	6.80781	-2.22645
	Slamf6	3.69536	2.79041	-0.904949
	Slamf1	3.84196	3.0533	-0.788662
	Zdhhc12	6.76597	6.6099	-0.156067
	Endog	9.14833	9.01609	-0.132245
	Cybb	3.60039	2.58318	-1.01721
	Golga7	10.1992	9.90938	-0.28978
	Xk	6.18159	5.2615	-0.920091
	Pcolce2	7.66155	7.95229	0.290744
	Cd48	3.70355	3.85715	0.153598
	Clpx	4.1972	3.23299	-0.964211
	Trabd	4.18227	2.78894	-1.39333
	Mov10l1	5.78313	4.86749	-0.915642
	Dennd6b	5.03594	5.52322	0.487285
	Cd83	7.08597	6.77057	-0.315405
	Ace2	2.59581	2.73868	0.14287
	Gzmb	3.82846	2.89657	-0.931898
	Gzmf	3.51401	3.20499	-0.309024
	Gzmn	3.28976	3.20499	-0.0847722
	Ager	6.29605	5.39003	-0.906024
	Atf6b	7.50668	7.55428	0.0476018
	Egfl8	6.99052	7.49747	0.506956
	Notch4	3.48332	3.3983	-0.0850234
	Ppt2	5.68998	5.46937	-0.220602
	Prrt1	4.57563	5.58928	1.01365
	Rnf5	9.4771	9.49288	0.0157747
	Fam163a	6.60649	6.8423	0.235807
	Cacfd1	7.39617	6.57263	-0.823535
	Hivep2	8.96887	8.55284	-0.416039
	Arnt	9.0388	8.37493	-0.66387
	Itga2	4.17353	3.68747	-0.486056
	Mocs2	11.8168	11.1641	-0.652712
	Nat9	9.14998	9.29745	0.147469
	Lpl	8.6379	7.52143	-1.11647
	Atp6v0e	7.59675	7.91414	0.317382
	Nkx2-5	4.75664	4.62586	-0.130778
	Zfp318	6.30747	6.81818	0.510706
	Ttbk1	7.04042	6.23038	-0.81004
	Srf	10.1342	9.17584	-0.958316
	Gata3	4.01214	3.91238	-0.0997661
	Gata5	4.76805	4.46464	-0.303415
	Lama5	4.29828	3.51337	-0.784904
	Steap1	3.26074	3.77978	0.519035
	Steap2	6.57916	5.36167	-1.21749
	Hspa8	6.20655	3.42649	-2.78007
	Serac1	8.10533	7.01815	-1.08719
	Pdzd11	4.73579	4.87288	0.137089
	Psma2	11.691	11.2445	-0.446557
	Mrpl32	9.81808	9.15787	-0.660204
	Setdb1	6.67324	6.30756	-0.365687
	Anxa9	3.42835	3.22724	-0.201113
	Arnt2	9.25953	9.57803	0.318498
	Cers2	7.35552	6.51163	-0.843888
	Nlrp5	4.71936	4.58998	-0.129383
	Capza2	11.2394	10.8259	-0.413529
	Plekho1	8.11423	7.6366	-0.477633
	Vps45	9.67599	9.88564	0.209647
	Prpf3	8.53527	8.34733	-0.187937
	Anp32e	10.9268	10.6276	-0.299131
	Aph1a	8.55473	7.72208	-0.832653
	Tab2	9.4604	9.00292	-0.457487
	Ppil4	10.3133	9.43115	-0.882177
	Cnih1	10.3183	10.0771	-0.241154
	Eps8	7.66588	6.8678	-0.798086
	Med22	8.09468	7.42636	-0.668318
	Abo	3.50585	2.19904	-1.3068
	Surf1	10.8176	10.5108	-0.306827
	Med28	6.7265	6.96938	0.242881
	Qdpr	9.53763	9.21799	-0.319635
	Sqstm1	5.09449	4.55615	-0.538346
	Nfe2l2	3.74826	3.4413	-0.306957
	Rxrg	6.90521	6.54239	-0.362816
	Rxra	6.37672	5.41646	-0.960265
	Adamtsl4	5.63953	4.98527	-0.654254
	Fcrls	7.64826	7.60602	-0.0422347
	Cd5l	3.40516	3.49149	0.0863292
	Prpsap1	9.31337	8.94205	-0.371321
	Fam184b	5.76394	4.69279	-1.07115
	Ncapg	2.9489	2.64903	-0.299867
	Lcorl	4.61422	3.85715	-0.75707
	Lta4h	6.57075	6.12024	-0.450517
	Amdhd1	2.89511	3.46816	0.57305
	Dstn	9.87818	9.82204	-0.0561414
	H2afy	8.47939	7.82558	-0.653812
	Gtf2ird2	8.04739	8.08042	0.0330321
	Bola1	2.99663	3.20273	0.206098
	Fcgr1	4.43703	4.69589	0.258854
	Ncf1	7.56266	6.56378	-0.998888
	Wnt11	5.66285	5.09382	-0.569024
	Adss	8.71485	8.51699	-0.197857
	1700016C15Rik	2.8645	2.352	-0.512494
	Il17rb	5.14868	5.18244	0.0337538
	Cacna1d	6.03934	5.34633	-0.693003
	Chdh	7.60319	6.92864	-0.674548
	Actr8	9.67305	9.22097	-0.452078
	Lrrc27	6.42147	4.88716	-1.53431
	Stk32c	6.81148	6.91799	0.106502
	Fnta	11.6393	11.2185	-0.420809
	Lbp	5.08899	5.00465	-0.0843346
	Celsr1	4.69395	3.92975	-0.764198
	Fli1	3.7714	3.60061	-0.17079
	Stard13	5.75303	5.88489	0.131861
	Tenm1	7.95748	7.58653	-0.370953
	Camk1g	6.30134	5.33624	-0.965103
	Diexf	5.80369	4.58998	-1.21371
	Hsd11b1	6.9111	6.43143	-0.479676
	Syt14	6.67885	6.20056	-0.478287
	H2-M3	7.16116	6.11224	-1.04892
	Lonrf3	6.15891	6.05528	-0.103631
	Atp5e	12.0182	12.0041	-0.0141106
	Nelfcd	8.26262	7.83281	-0.429814
	Tubb1	2.37291	2.5382	0.165288
	Ctsz	9.18813	8.85175	-0.336379
	Sertad4	8.97387	9.10901	0.135137
	Ube2a	9.00647	8.58694	-0.419532
	Slc25a5	7.03716	6.21322	-0.823934
	Atp1b4	2.37291	2.45949	0.0865861
	Ppdpf	8.24806	8.00914	-0.238925
	Kcnq2	4.72132	4.18788	-0.53344
	Eef1a2	11.7569	11.741	-0.0158546
	Col20a1	4.51377	4.31922	-0.194554
	Pls3	9.89685	9.5242	-0.372656
	Mpped2	9.41649	9.2559	-0.16059
	Nkap	7.69766	6.88589	-0.811769
	Ndufa1	12.3761	12.0396	-0.336469
	Wt1	4.19443	2.52616	-1.66828
	E2f3	9.40902	8.8874	-0.521622
	Cr1l	1.88156	2.84849	0.966926
	Ppfibp1	8.06638	8.03462	-0.0317568
	Cd46	3.08231	4.00212	0.919812
	Cd34	7.30096	7.4335	0.132539
	Plgrkt	7.25928	6.79731	-0.461968
	Cd274	4.79767	5.14559	0.347921
	Pdcd1lg2	2.74914	3.50661	0.757476
	Gtf3a	9.09372	8.25085	-0.84287
	Mtif3	8.87698	8.36425	-0.512735
	Lnx2	4.90087	5.29386	0.392984
	Dyrk3	7.87818	6.69755	-1.18063
	Mapkapk2	5.62807	3.38915	-2.23892
	Il10	2.45589	2.20186	-0.254038
	Lamp2	6.70912	5.46458	-1.24454
	Atxn10	4.21674	3.14296	-1.07377
	Foxred2	6.75378	6.64087	-0.112911
	Eif3d	5.19944	4.18219	-1.01725
	H3f3b	4.45347	4.30919	-0.144275
	Nup50	7.24177	6.50916	-0.732616
	Phf21b	6.4878	5.42892	-1.05888
	Nlrp14	3.22583	3.70721	0.48138
	Ift27	7.69406	7.68772	-0.00633599
	Cmah	3.14873	2.09819	-1.05054
	Ttll12	7.4641	6.94906	-0.515043
	Bik	3.87536	2.83982	-1.03554
	Scube1	8.54726	7.6991	-0.848155
	Tox4	7.96104	7.03472	-0.926321
	Mrps18c	11.4892	11.0213	-0.467932
	Sulf1	4.16468	4.96314	0.798462
	Srsf6	7.94906	7.67335	-0.275701
	Plcg1	5.77192	4.33764	-1.43428
	Kctd2	5.63392	4.87808	-0.755838
	Tmprss6	5.53481	5.27716	-0.257655
	Kctd5	5.75753	5.09382	-0.663704
	Pom121l2	2.5359	2.60964	0.0737438
	Etaa1	5.87613	4.48381	-1.39232
	Matn4	4.42899	4.00325	-0.425738
	Svs4	2.631	2.45949	-0.171501
	Svs6	3.4605	2.6389	-0.821608
	Slpi	5.73295	5.44912	-0.283837
	Svs3a	3.60039	3.54363	-0.0567597
	Svs5	4.40216	3.70077	-0.70139
	Rbpjl	4.09569	3.28798	-0.807717
	Sdc4	8.28729	7.6582	-0.629093
	Ccdc70	3.62351	2.89657	-0.726941
	Il13ra1	6.59717	4.9752	-1.62197
	Prl5a1	2.51724	2.66956	0.15231
	Nbr1	9.15663	8.8133	-0.343326
	Cyth1	8.01434	7.37107	-0.643266
	Rnd3	8.66651	7.5756	-1.09091
	Brca1	4.61267	3.49648	-1.11619
	Gast	5.66054	5.54529	-0.115253
	Cntnap1	8.45093	8.28397	-0.166952
	Nt5c3b	8.44294	7.33157	-1.11137
	Coa3	9.0387	9.06289	0.0241949
	Zpbp2	3.66212	3.50854	-0.153583
	Gsdma	3.1854	3.49792	0.312523
	Med24	3.93192	3.88431	-0.0476085
	Gsdma2	3.48985	2.75781	-0.732044
	Psmd3	8.94348	8.71339	-0.230093
	Exosc10	9.43939	8.70367	-0.735722
	Glod4	9.44259	9.49716	0.0545732
	Vps53	7.60572	7.17266	-0.433061
	Taok1	9.85304	9.21923	-0.633806
	Dnttip1	8.4011	7.62716	-0.773943
	Tnnc2	6.86168	5.57109	-1.29059
	Acot8	7.52447	7.48951	-0.0349555
	Cd300lg	3.28976	3.32006	0.0303048
	Spint4	3.30077	2.90897	-0.391803
	Pyy	5.74652	5.74404	-0.00247413
	Mpp2	9.03479	8.90639	-0.12839
	Ppy	5.69466	5.22178	-0.472878
	Vtn	8.69232	8.28397	-0.408344
	Nlk	11.4314	10.9421	-0.489276
	Traf4	5.72821	5.59052	-0.137687
	Aldoc	9.7254	8.89198	-0.833425
	Stac2	9.64709	9.11842	-0.528671
	Rpl19	11.9699	11.8516	-0.118312
	Nek8	4.26034	3.58949	-0.670844
	Cacnb4	10.3597	9.85011	-0.509564
	Plxdc1	2.84275	3.59376	0.751014
	Arl5b	8.97091	7.90251	-1.0684
	Zfp207	7.11967	6.48844	-0.631239
	Psmd11	6.25469	5.40964	-0.845056
	C1qtnf1	5.21289	4.50003	-0.712859
	Pipox	4.64595	3.94262	-0.703331
	Timp2	11.2158	10.2255	-0.990226
	Zc3h18	7.36261	7.05739	-0.305213
	Top2b	8.98937	8.48794	-0.501431
	Rarb	6.59893	6.0854	-0.513524
	Igfbp4	9.6159	9.24172	-0.374185
	Cdc6	4.06738	4.62795	0.560572
	Suz12	8.72676	7.52495	-1.20181
	Atad5	5.74655	5.62077	-0.125785
	Crlf3	7.18842	6.52302	-0.665397
	Krt27	4.14126	3.82613	-0.315131
	Tns4	2.47633	3.22724	0.750916
	Tnfaip1	10.2772	9.77408	-0.503155
	Abr	9.32043	9.31276	-0.00767665
	Rab11fip4	8.82132	8.64886	-0.172464
	Cd40	8.38	7.33452	-1.04548
	Slc35c2	8.40753	7.83207	-0.575459
	Zfp334	7.14504	7.00315	-0.14189
	Elmo2	7.96209	6.64149	-1.32059
	Wsb1	8.56362	7.87528	-0.688341
	Ttpal	3.87715	3.7981	-0.079041
	Rhot1	7.70083	8.03943	0.338599
	Hnf4g	2.93259	2.84881	-0.083783
	Rhbdl3	7.20187	6.37547	-0.826398
	Ada	3.63108	4.29271	0.661628
	Serinc3	7.28899	7.27355	-0.0154406
	Tha1	5.52616	4.11487	-1.41129
	Pgs1	10.4018	9.80829	-0.593509
	Birc5	5.76423	5.29992	-0.464311
	Afmid	4.6746	5.19137	0.516765
	Trp53tg5	3.22985	3.64778	0.417932
	Pigt	5.63803	4.78928	-0.848755
	Wfdc2	6.29599	6.26981	-0.0261812
	Etv4	5.01173	5.08336	0.0716299
	Eppin	3.43452	3.20499	-0.229529
	Dbndd2	10.2981	9.85228	-0.445866
	Mmp9	4.78528	4.43339	-0.35189
	Slc12a5	6.97581	6.67449	-0.301318
	Ghdc	6.10755	5.68511	-0.422436
	Pltp	5.87648	6.56256	0.686077
	Slc12a7	4.93204	4.8868	-0.04524
	Ctsa	7.94669	7.48076	-0.465936
	Zswim1	7.72055	7.51026	-0.210298
	Slc12a4	5.20763	5.19611	-0.0115194
	Spata25	5.82865	5.16404	-0.66461
	Myo1c	7.75565	6.96984	-0.785812
	Crk	8.95944	8.276	-0.683446
	Cox7c	2.1001	2.29935	0.199256
	Pitpna	12.093	11.7221	-0.370964
	Mlx	6.62993	6.39724	-0.232692
	Jph2	5.44672	5.84502	0.398302
	Dhx58	3.43416	2.90796	-0.5262
	Rab5a	10.3981	9.87643	-0.521632
	Hspb9	4.67546	4.15877	-0.516686
	Nkiras2	6.7727	6.38536	-0.387342
	Ppp2r5c	7.47372	5.93393	-1.53979
	Ift52	7.31358	7.41866	0.105078
	Mybl2	3.36652	2.75896	-0.607564
	Sgk2	6.29202	6.05175	-0.240275
	Eya2	4.80617	4.41005	-0.396125
	Prl3c1	1.8568	2.23988	0.38308
	B4galt5	8.58962	7.87403	-0.715597
	Gdap1l1	9.38185	8.76424	-0.617619
	Hnf4a	3.87536	3.16723	-0.708131
	Ptgis	4.97068	5.32843	0.357749
	Cadps2	11.1564	10.8966	-0.259777
	Ddx27	5.62689	4.22814	-1.39875
	Cyth3	7.43255	7.80975	0.377196
	Cyth4	4.88496	4.82808	-0.0568838
	Rac3	6.64435	6.71017	0.065822
	Rrp7a	5.52728	5.00423	-0.523055
	Cyb5r3	7.90746	8.52681	0.619355
	Ints2	6.74408	5.82402	-0.920063
	Med13l	10.3999	9.63064	-0.769279
	Mafk	6.77288	6.60299	-0.169889
	Med1	3.60183	4.21168	0.609852
	Erbb3	5.75706	4.40385	-1.35321
	Stard3	7.24456	6.60825	-0.636311
	Ikzf3	4.17353	3.14296	-1.03056
	Mfng	6.0606	5.17308	-0.887527
	Vmp1	10.016	9.74782	-0.2682
	Uchl5	5.38798	4.8783	-0.509682
	Glrx2	9.51274	9.02054	-0.492198
	Trove2	9.20293	8.3923	-0.810622
	Stk4	9.14679	8.32719	-0.819595
	Wfdc15b	4.09814	3.49543	-0.602711
	Pmp22	7.38062	7.7947	0.414079
	Gdf9	5.09781	4.59484	-0.502972
	Zcchc10	8.85863	8.25043	-0.608204
	Prl8a2	2.3835	2.51897	0.135466
	Tbx5	3.19056	3.44843	0.257871
	Psmb6	10.9162	10.524	-0.392195
	Spag7	8.32436	8.48841	0.16405
	Pfn1	12.1555	11.8742	-0.281357
	Tomm34	10.3416	10.0052	-0.336401
	Ywhab	2.5888	4.66846	2.07966
	Ksr1	9.35614	8.03305	-1.32309
	Gpx3	8.51897	8.2214	-0.297571
	Anxa6	4.05842	3.26317	-0.795245
	Il12rb2	7.72526	7.14626	-0.579003
	Zkscan6	8.34692	7.93114	-0.415777
	Kpna2	7.97106	7.76688	-0.204178
	Smurf2	7.54086	7.23383	-0.307034
	Cep95	6.35225	5.35086	-1.00139
	Vezf1	6.56784	4.69184	-1.876
	Cuedc1	7.17158	6.09086	-1.08072
	Srsf1	6.82406	6.11018	-0.713881
	Abi3	5.86352	5.69853	-0.164989
	Shroom1	5.40752	4.96314	-0.44438
	Kif3a	8.96431	8.55216	-0.412156
	Mtmr4	8.7619	8.2214	-0.540504
	Mrm1	8.67937	7.73861	-0.940754
	Mapt	9.81114	9.4445	-0.366638
	Kansl1	3.20196	2.84611	-0.355846
	Gid4	7.28085	6.86727	-0.413581
	Myo1b	7.45864	6.33011	-1.12854
	Dhx40	9.19677	8.87711	-0.319663
	Ypel2	9.20453	8.50911	-0.695413
	Akap1	8.13949	7.31032	-0.829168
	Nol11	4.01178	3.19753	-0.814248
	Derl2	7.3573	6.74169	-0.615612
	C1qbp	10.3477	9.83568	-0.511985
	Rpain	7.88158	6.98782	-0.893761
	6330403K07Rik	12.6033	12.363	-0.24032
	Slc13a3	7.74574	6.84789	-0.897855
	Kcnab3	8.19616	7.86967	-0.32649
	Chd3	9.10558	8.51059	-0.594992
	Kdm6b	5.10278	4.0742	-1.02858
	1700125H20Rik	5.89386	5.34001	-0.553848
	Appbp2	7.79966	7.20897	-0.590695
	Wnt9b	5.49358	4.93579	-0.5578
	Adora2b	3.72638	2.47193	-1.25445
	Ncor1	8.17871	7.77322	-0.405498
	Trpv2	6.03031	6.71435	0.684038
	Cenpv	8.64898	8.40643	-0.242546
	Pcgf2	6.26793	5.87064	-0.397289
	Cwc25	6.65703	6.91648	0.259448
	1700001P01Rik	3.18116	4.76569	1.58453
	Pip4k2b	10.7885	9.9765	-0.812017
	Trim37	10.0955	9.57873	-0.516784
	Ybx2	3.04549	3.4413	0.395814
	Ctdnep1	8.88777	8.72584	-0.161939
	Elp5	9.24699	9.04734	-0.199651
	Slc2a4	4.77023	3.62832	-1.14192
	Gabarap	11.5929	11.2409	-0.351937
	Cldn7	3.84938	3.62812	-0.221259
	2810408A11Rik	2.36257	2.80167	0.439098
	Phf23	9.34077	8.87858	-0.462196
	Acadvl	10.0346	9.56043	-0.474169
	Dnah11	6.22406	5.54508	-0.678981
	G3bp1	9.47057	8.68284	-0.78773
	Atox1	5.16305	3.88431	-1.27874
	Glra2	7.75179	7.51637	-0.235426
	Sparc	10.1662	9.52328	-0.642973
	Glra4	3.60808	3.09138	-0.5167
	Mief2	7.73646	8.10274	0.366284
	Tbx3	2.39721	3.40287	1.00566
	Mmp20	3.47682	3.2785	-0.198324
	Mmp7	4.95007	3.90883	-1.04124
	Crhr1	4.63738	4.41005	-0.227329
	Dusp14	8.87985	8.07187	-0.807973
	Tada2a	8.91841	8.09276	-0.825654
	Ikzf1	4.78649	4.01141	-0.775075
	Pnpo	7.91829	7.99543	0.0771393
	Cog1	8.551	8.06514	-0.485864
	Cbx1	3.74312	5.13728	1.39416
	Cdk5rap3	7.78822	7.6228	-0.165424
	Copz2	7.2299	6.56055	-0.669353
	Slc25a39	3.73639	2.90315	-0.833245
	Sp2	7.52913	7.20776	-0.321367
	Aatf	8.76604	8.51141	-0.254635
	Lhx1	2.31412	3.08479	0.770666
	Dync1h1	3.55927	3.24411	-0.315155
	Cpsf4l	5.74655	4.77867	-0.967883
	Pex12	6.74301	6.22534	-0.517671
	Ndel1	9.38029	8.862	-0.518296
	Slc25a35	5.45023	5.85681	0.406588
	Zbtb4	10.459	9.92026	-0.53875
	Mpdu1	7.40537	7.03571	-0.36966
	Fxr2	8.77669	7.95801	-0.818678
	Atp5g3	12.4068	12.1255	-0.281252
	Cd68	6.51855	6.32159	-0.196959
	Slc35g3	4.99328	4.92776	-0.0655217
	Acsl1	5.51328	5.02745	-0.485828
	Abca5	8.64386	8.08342	-0.560441
	Smyd4	4.90708	5.10057	0.19349
	Lsp1	5.35608	5.85084	0.494759
	Zfyve27	6.12942	5.31406	-0.815358
	Avpi1	9.50219	9.14245	-0.359742
	Sfrp5	3.83094	3.0533	-0.77764
	Myh11	6.1365	6.12446	-0.0120386
	Rad51d	5.39078	5.83524	0.44446
	Fndc8	4.28853	3.32951	-0.959019
	Unc45b	3.99179	4.06575	0.0739632
	Pank3	8.39603	8.13479	-0.261243
	Rars	9.95727	9.51675	-0.440527
	Wwc1	11.2216	10.3686	-0.852918
	Fdxr	6.60567	6.14936	-0.456307
	Otop3	4.60485	4.30745	-0.297403
	Sult4a1	11.9695	11.6389	-0.330588
	Pnpla5	4.7261	4.01894	-0.707164
	Mrpl45	8.33439	7.79577	-0.538614
	Mb	6.35351	6.14685	-0.206656
	Irf1	7.28635	5.91013	-1.37622
	Slc22a5	5.58461	5.46166	-0.122956
	P4ha2	6.15576	4.66858	-1.48717
	Alox12e	6.04752	5.72549	-0.32203
	Arrb1	11.6044	11.067	-0.537422
	Il3	2.69515	2.78934	0.0941862
	Csf2	3.67014	3.58055	-0.0895947
	Tm4sf5	4.14338	4.5041	0.360711
	Cxcl16	6.21633	5.31406	-0.902271
	Pelp1	7.69998	7.52223	-0.177751
	Med11	8.53274	7.82793	-0.704811
	Alox15	4.50796	4.12775	-0.380208
	Ccl6	5.52728	5.22643	-0.300858
	Ccl4	4.31851	4.89638	0.577866
	Natd1	7.69781	7.19197	-0.505845
	Map2k3	5.97983	6.6246	0.644769
	Ywhah	13.2461	12.9925	-0.253593
	Hoxb1	2.47633	2.64168	0.165351
	Sart3	7.97087	7.85221	-0.118664
	E2f2	4.02925	4.09178	0.0625242
	Slfn3	2.07115	1.89816	-0.172995
	Nars2	4.6904	5.11087	0.420471
	Slc35b4	7.25439	6.61438	-0.640014
	Dnah1	3.88563	4.14239	0.256758
	Dalrd3	7.20936	7.33174	0.122384
	Fis1	9.10846	8.73301	-0.375445
	Plod1	5.15528	5.64979	0.494513
	Rab3d	7.81092	6.62526	-1.18566
	Mfsd3	6.24078	6.17461	-0.066172
	Slc25a22	9.51564	9.68354	0.167897
	Atp6ap1	10.4624	10.0767	-0.385656
	Dnase1l1	4.69949	3.75334	-0.946146
	Aldh3a1	5.22969	4.68314	-0.546551
	Ccl9	4.14376	4.07762	-0.0661376
	Scrn1	10.3123	10.0275	-0.284848
	BC005537	7.30929	7.01184	-0.297456
	Isyna1	6.37301	6.39189	0.0188776
	Hars2	6.65586	4.91611	-1.73976
	Cacng2	9.03039	8.33583	-0.694561
	Tmem160	8.84876	7.54744	-1.30133
	Rab5c	8.1298	7.96817	-0.161635
	Styxl1	3.48502	3.54551	0.0604865
	Mdh2	13.064	12.869	-0.194961
	H13	6.51793	4.11018	-2.40775
	Rnf145	10.0872	9.73517	-0.35206
	Scn1b	9.57141	9.56244	-0.00897205
	Atp6v1e1	8.10373	7.66802	-0.435716
	Chtf18	5.76046	5.85681	0.0963591
	Lhx9	6.47802	7.22919	0.751168
	Etnppl	4.69099	2.52616	-2.16484
	Rps6kl1	6.93385	6.37143	-0.562428
	Ppp1r12c	5.9855	4.89261	-1.09289
	Ahr	6.00291	5.16212	-0.840795
	Map1s	7.22152	7.58556	0.364042
	Dpep1	4.00821	3.64448	-0.363731
	Tmem129	6.8637	6.04532	-0.818379
	Nop9	8.12553	8.2899	0.164368
	Hsd17b1	3.97608	4.38153	0.40545
	Atp6v0a1	8.22894	7.64012	-0.588819
	Psmc3ip	8.89762	7.40203	-1.49559
	Grb7	5.76902	5.83889	0.069866
	Noxo1	5.71712	4.94386	-0.773261
	Aoc3	3.55927	3.24854	-0.310724
	Zfp687	7.62301	7.33394	-0.289074
	Gdpd2	6.05444	5.56632	-0.488121
	D8Ertd738e	11.7542	11.3583	-0.395875
	Sec14l4	5.34731	4.9509	-0.396414
	Cops3	10.0007	9.64226	-0.358477
	Fkbp8	9.79981	9.28396	-0.51585
	Ddx39b	4.24506	3.20499	-1.04007
	Gipc1	9.12507	9.02594	-0.0991367
	Tlcd1	5.88377	4.97138	-0.912397
	Plscr3	6.68396	5.93084	-0.753129
	Ptger1	3.80515	3.19816	-0.606983
	Arhgef25	6.56953	5.91789	-0.651641
	Xab2	9.67128	9.12311	-0.548169
	Cdc37	5.76448	6.36111	0.596634
	Rab4a	11.3016	10.9274	-0.374141
	Trip10	5.0618	4.75545	-0.30635
	Cd70	3.84242	3.95027	0.107848
	Cops6	7.21206	7.16653	-0.0455294
	Ap4m1	6.41672	6.05413	-0.362586
	Gyg	8.05127	7.11047	-0.940797
	Rcn3	6.89437	6.51476	-0.379615
	Slc6a8	10.7204	10.1116	-0.608753
	Arid3a	6.61569	5.84376	-0.771934
	Pdk4	7.63636	7.33086	-0.305504
	Ubxn6	8.83968	8.808	-0.0316829
[truncated: 16,033 more rows]
