# Supplementary material for: Transcriptome analysis of sevoflurane exposure effects at the different brain regions
Source: PLoS One. 2020 Dec 15;15(12):e0236771. doi: 10.1371/journal.pone.0236771 (PMC7737892; doi:10.1371/journal.pone.0236771)
Supplement: S7 Table — The gene names and each expression fold change data for the common upregulated and downregulated genes (sevoflurane group vs control group and sleeping group vs control group) are shown. (XLSX) [file pone.0236771.s010.xlsx]

## Sheet: S7 Table
S7 Table		Expression Fold Change				Expression Fold Change
		Sevoflurane	Sleep			Sevoflurane	Sleep
	Edn1	2.24349	0.787784		Egr2	-1.50117	-2.65789
	Adamts9	1.46321	0.841236		Inhba	-1.45077	-2.34907
	Ciart	1.02891	0.689638		Dio2	-1.1038	-2.30286
	Ntsr1	0.797381	1.47509		Trib2	-0.89791	-2.01856
	Atp8b2	0.339557	0.646773		Mkks	-0.84467	-1.90871
					Per2	-0.835889	-1.61466
					Egr1	-0.810403	-1.5107
					Dusp6	-0.794358	-1.36354
					Slco1a4	-0.779603	-1.33673
					Gm3764	-0.736252	-1.30599
					Ccdc141	-0.734037	-1.30276
					Nrp1	-0.731033	-1.28919
					Mis12	-0.721661	-1.28585
					Pdp1	-0.69317	-1.26285
					St8sia4	-0.683599	-1.22887
					Homer1	-0.665137	-1.21841
					Kcnv1	-0.647634	-1.1333
					Ppp1r3c	-0.640593	-1.04622
					Egr3	-0.607944	-1.01308
					Kdm7a	-0.593273	-1.00354
					Cdh10	-0.5855	-0.995774
					C1galt1	-0.578647	-0.977464
					Hspa5	-0.572444	-0.969429
					Dnajc1	-0.537087	-0.966122
					Tmem47	-0.492754	-0.965844
					Chordc1	-0.474432	-0.897316
					Synj2bp	-0.469692	-0.866492
					Fam13c	-0.46555	-0.86188
					Ankrd6	-0.461341	-0.85383
					Hnrnph1	-0.457223	-0.852596
					Tra2a	-0.43103	-0.847136
					Hsph1	-0.42851	-0.844312
					Dsel	-0.391279	-0.84041
					Fndc3a	-0.367043	-0.838608
					Smarca5	-0.363341	-0.838233
					Ccdc186	-0.346643	-0.826056
					Dlg1	-0.340112	-0.817758
					Rapgef5	-0.327715	-0.804252
					Ahctf1	-0.310864	-0.770245
					Aftph	-0.292281	-0.758207
					Ythdc1	-0.283612	-0.679208
					Mlec	-0.269531	-0.641088
					Taf1	-0.264409	-0.603425
					Hipk3	-0.25889	-0.586813
					Usp31	-0.222289	-0.574905
