# Supplementary material for: Transcriptome analysis of sevoflurane exposure effects at the different brain regions
Source: PLoS One. 2020 Dec 15;15(12):e0236771. doi: 10.1371/journal.pone.0236771 (PMC7737892; doi:10.1371/journal.pone.0236771)
Supplement: S8 Table — The activities of the transcription factors (TFs) in the medial prefrontal cortex, striatum, hypothalamus, and hippocampus were calculated using the wPGSA analysis. The T-scores of the transcription factors are shown. (XLSX) [file pone.0236771.s011.xlsx]

## Sheet: S8 Table
S8 Table	MPFC			Striatum			Hypothalamus			Hippocampus
	TF	T-score		TF	T-score		TF	T-score		TF	T-score
	MBD2	12.0725		MBD2	5.19787		ATF3	2.66019		BRDT	2.1085
	MECP2	9.16335		MECP2	4.26279		PARP1	2.34679		NELFB	-2.03126
	TOP2A	8.25863		PARP1	2.31807		JUNB	2.05922		NCOR1	-2.04719
	MBD1	7.93313		MTOR	-2.00929		PITX1	-2.01487		KDM5B	-2.0632
	CTCF	6.70926		BACH2	-2.01485		NRF1	-2.02021		FLI1	-2.07842
	RAD21	6.55656		NFYC	-2.01612		NFIB	-2.10402		HDAC2	-2.07945
	SUZ12	6.3634		TEAD4	-2.01641		ING1	-2.10646		SRSF2	-2.1181
	MBD4	5.7844		USF2	-2.041		ZFP384	-2.11718		INO80	-2.1243
	EZH2	5.74672		AFF4	-2.0503		CDK9	-2.12644		STAG1	-2.13466
	MBD3	4.8804		KLF4	-2.05494		BAP1	-2.14479		MAF	-2.1485
	ASCL1	4.47491		USF1	-2.10032		STAT3	-2.16825		MBD4	-2.20541
	TAL1	4.38419		EHMT2	-2.20373		DMAP1	-2.18828		STAG2	-2.20753
	TET1	4.0574		LDB1	-2.21366		CBX7	-2.20337		SOX17	-2.21216
	ESR1	3.88475		FOXO3	-2.22655		HSF1	-2.22265		TBP	-2.23327
	GATA2	3.82467		CCND1	-2.25992		BCL6	-2.27824		RORA	-2.23679
	KLF4	3.69068		ELL	-2.26664		SPI1	-2.29241		ZFP384	-2.23764
	SMC3	3.24534		KDM5C	-2.29297		GLI1	-2.30778		AHR	-2.24628
	HDAC6	3.06897		NCOA1	-2.32087		KMT2C	-2.30937		PPARA	-2.24759
	RYBP	3.02768		KDM2A	-2.33765		NELFB	-2.32065		PITX1	-2.26876
	PER1	2.9436		RORA	-2.38781		TBX3	-2.35139		NFYB	-2.27885
	CTR9	2.94034		TBX3	-2.39043		TOP2B	-2.35545		ERG	-2.32906
	SMC1A	2.90657		ELL3	-2.39095		ASH2L	-2.35896		CEBPA	-2.35646
	RCOR3	2.82185		ATF3	-2.46003		ERG	-2.35945		ETS1	-2.36128
	ZIC2	2.7292		MAZ	-2.46713		MTF2	-2.36055		GLI1	-2.42556
	CHD4	2.70043		ISL1	-2.50758		MAF	-2.39477		MTOR	-2.43384
	TBX3	2.60287		NFYB	-2.51707		KAT8	-2.41795		OLIG2	-2.43611
	PER2	2.59969		RCOR1	-2.54252		ELL3	-2.43164		CXXC1	-2.45832
	EZH1	2.56383		LHX2	-2.58504		ZMIZ1	-2.43631		PRDM5	-2.45888
	KLF2	2.45789		KDM4A	-2.64067		ELL2	-2.50037		NELFE	-2.47336
	STAG2	2.29612		ATF7	-2.68666		ZIC2	-2.51483		FOSL2	-2.48078
	KDM2B	2.26171		RARG	-2.71588		EED	-2.52691		GLI3	-2.4937
	SMAD4	2.26029		MAFK	-2.72326		HIF1A	-2.52702		KMT2C	-2.54608
	NELFA	2.15573		TDG	-2.73418		RYBP	-2.53543		NFYA	-2.55529
	PARP1	2.12212		TLE3	-2.76381		ETS1	-2.54376		JUND	-2.55832
	PITX1	-2.00004		TLE4	-2.77198		FOSB	-2.55584		NR6A1	-2.58126
	FEZF2	-2.01433		TLE1	-2.77198		EP400	-2.56259		SMAD4	-2.62927
	CBX8	-2.04787		TLE2	-2.77198		KDM6A	-2.56929		KAT8	-2.64364
	GRHL3	-2.06059		PRDM1	-2.92411		KDM4B	-2.5718		MED12	-2.65356
	MYCN	-2.08403		NBN	-2.93503		RUNX1	-2.60851		BAP1	-2.66306
	VDR	-2.10135		TEAD1	-2.96052		ASXL1	-2.61074		KLF2	-2.66638
	FOXK1	-2.11195		OVOL2	-2.9621		NELFE	-2.64222		RARB	-2.67537
	ISL1	-2.15403		SMAD1	-2.99636		KMT2D	-2.6427		STAT2	-2.72313
	MAF	-2.15785		PAX6	-2.99804		E2F4	-2.64336		PER2	-2.77679
	NCOR1	-2.16281		KDM2B	-3.02163		RARB	-2.65275		STAT3	-2.79209
	TAF1	-2.18836		KMT2E	-3.02848		EP300	-2.66339		FOXO1	-2.80825
	KMT2B	-2.19042		NR6A1	-3.04579		NFYA	-2.67695		AFF4	-2.80969
	KDM4C	-2.21857		RING1	-3.06451		WDR5	-2.69198		KDM4B	-2.82202
	IRF3	-2.23629		PBX1	-3.15341		FOS	-2.69503		HIF1A	-2.84427
	RELB	-2.24124		NR1D2	-3.16262		ELF1	-2.69943		NFYC	-2.84484
	EHMT2	-2.24395		CHD2	-3.17499		NBN	-2.70685		MXI1	-2.84558
	NELFB	-2.29418		HELLS	-3.18056		CCND1	-2.71074		BRCA1	-2.85012
	ATF4	-2.30331		CEBPD	-3.20404		CHD2	-2.71771		IKZF1	-2.85762
	BACH2	-2.31673		IRF8	-3.22452		CXXC1	-2.74199		PER1	-2.87008
	SPI1	-2.35042		GRIP1	-3.24326		SMC1A	-2.75411		MEIS1	-2.886
	TGIF1	-2.39448		GLI3	-3.24525		AFF4	-2.76836		TAF9B	-2.89826
	GLI3	-2.40297		ATRX	-3.25199		SMC3	-2.78341		CRY2	-2.90499
	DMAP1	-2.47638		NFIB	-3.2984		REST	-2.80658		FOSB	-2.90588
	MSL1	-2.511		GRHL3	-3.31251		MYC	-2.81269		EED	-2.95814
	MEN1	-2.51413		NFYA	-3.35024		TOP2A	-2.81586		NCOA2	-2.95818
	KMT2C	-2.52354		CDK9	-3.37674		CTR9	-2.81932		SPI1	-2.97876
	DPY30	-2.52923		FOXL2	-3.3915		CBX8	-2.8319		SIN3B	-2.98433
	KMT2E	-2.54056		FIZ1	-3.40004		KMT2B	-2.83243		ELL2	-2.99634
	ZMIZ1	-2.55225		RFX1	-3.40598		TBP	-2.84589		HDAC6	-2.9968
	EP300	-2.6724		CDK8	-3.4083		INSM1	-2.87107		DMAP1	-2.99743
	KDM1A	-2.68538		VDR	-3.45168		SOX17	-2.92713		RBPJL	-3.01429
	NPAS4	-2.74684		TAF9B	-3.49104		GLI3	-3.00028		RCOR3	-3.01881
	MYC	-2.76139		BRDT	-3.49208		PAX6	-3.01316		RCOR1	-3.02008
	RARA	-2.76445		TFAP4	-3.49553		CHD4	-3.0166		TCF7	-3.07187
	BRDT	-2.76654		SOX3	-3.49747		TFAP4	-3.11874		MED1	-3.07478
	ZFP384	-2.77697		FOSL2	-3.51744		MBD3	-3.13287		FOS	-3.10272
	PBX1	-2.80672		MEF2D	-3.54597		INO80	-3.14595		ING1	-3.12125
	BMI1	-2.80673		EP400	-3.58266		KLF5	-3.14632		CRY1	-3.13108
	JUNB	-2.8541		KDM4B	-3.60385		TAF3	-3.15712		HCFC1	-3.14424
	E2F3	-2.85456		BMI1	-3.64635		MSL1	-3.19302		ELL3	-3.17202
	STAT3	-2.86563		PITX1	-3.69116		RAD21	-3.27216		HDAC3	-3.17741
	IKZF1	-2.87673		MYCN	-3.71466		FOXO1	-3.30362		ZMIZ1	-3.18632
	HELLS	-2.89035		MED12	-3.79601		MAZ	-3.32032		PHC1	-3.18989
	HSF1	-2.931		CEBPB	-3.82954		RARA	-3.32743		MSL1	-3.20495
	E2F1	-2.97078		IRF3	-3.88975		NCOA2	-3.33892		GATA2	-3.20548
	FOS	-3.00708		TOP2B	-3.92071		CBX3	-3.34091		ARX	-3.24882
	CREB1	-3.06531		KLF5	-3.93212		KLF4	-3.37532		NR1D2	-3.26334
	NELFE	-3.09318		BCL6	-3.99577		SMAD3	-3.39629		MEF2D	-3.30092
	SOX4	-3.14889		E2F2	-4.03465		IKZF1	-3.39651		EGR2	-3.32612
	RARB	-3.17603		MAX	-4.07423		TCF7	-3.40313		CBX3	-3.33526
	KDM5A	-3.21671		JUNB	-4.07821		SIN3A	-3.45349		ASXL1	-3.35824
	INO80	-3.23612		HSF1	-4.08513		MED12	-3.45915		ATF4	-3.41084
	SMC5	-3.316		TAF3	-4.10408		SOX4	-3.48463		SOX2	-3.45204
	STAT4	-3.3939		MSL1	-4.13765		CDK8	-3.51213		RING1	-3.51051
	ASXL1	-3.42244		CEBPA	-4.14336		ZFX	-3.51242		KAT2A	-3.526
	SOX2	-3.42309		KAT5	-4.1525		HCFC1	-3.53886		ELL	-3.53767
	TOP2B	-3.48053		NCOR2	-4.15741		KAT2A	-3.56812		RBBP5	-3.56329
	NRF1	-3.49117		EGR2	-4.1851		NIPBL	-3.69495		E2F4	-3.56551
	NCOA1	-3.51933		RXRA	-4.19992		MCRS1	-3.74676		CHD2	-3.5795
	GABPA	-3.56121		RUNX1	-4.2009		PHF19	-3.74999		RUNX2	-3.61106
	CXXC1	-3.59243		BRCA1	-4.22779		TET1	-3.81421		MECP2	-3.61952
	HIF1A	-3.68897		E2F3	-4.23235		SOX2	-3.86845		PPARG	-3.62624
	TCF7	-3.77806		ATF2	-4.25853		FEZF2	-3.87203		RARA	-3.63625
	SIN3B	-3.88531		NCOR1	-4.30709		ATRX	-3.88081		CBX7	-3.65595
	FLI1	-3.94255		MEIS1	-4.33025		EZH2	-3.89725		NR1D1	-3.65855
	KAT2A	-3.99612		PPARG	-4.42467		RFX1	-3.89938		EP300	-3.65995
	FOXO1	-4.04535		RUNX2	-4.4522		EZH1	-3.90566		SOX4	-3.67901
	MSL2	-4.06836		MAF	-4.46542		KDM2B	-3.93198		NR5A2	-3.70114
	HCFC1	-4.12072		CBX3	-4.46972		KDM6B	-3.98977		BCL6	-3.70172
	TBP	-4.18942		SMAD3	-4.52869		ELL	-4.04341		TDG	-3.71595
	CREM	-4.20988		KLF3	-4.64555		OTX2	-4.04902		KMT2B	-3.72341
	CHD1	-4.22016		KMT2D	-4.67667		KDM1A	-4.07293		INSM1	-3.72896
	NCOA2	-4.23218		MXI1	-4.70874		E2F3	-4.25243		EP400	-3.73956
	ETS1	-4.27437		CBX8	-4.76906		CTCF	-4.25415		MYC	-3.74788
	FOSB	-4.53839		ZFX	-4.77044		KDM4C	-4.25861		MCRS1	-3.77937
	IRF8	-4.57128		NIPBL	-4.78099		SUZ12	-4.38115		IRF3	-3.78382
	SOX17	-4.69505		CHD1	-4.83065		RBBP5	-4.44413		SMAD3	-3.81751
	FIZ1	-4.70633		ZMIZ1	-4.86096		HELLS	-4.61216		ZFX	-3.85176
	ELF1	-4.73279		INSM1	-4.9592		KDM2A	-4.68226		CTR9	-3.8557
	ERG	-4.79153		ATF4	-4.99859		MSL2	-4.70861		SRF	-3.86271
	FOXP3	-4.85108		TAF1	-5.02815		SOX3	-4.72536		RXRA	-3.91603
	BRD4	-4.91589		ZFP384	-5.04839		GRHL3	-5.36513		NFIB	-3.93852
	ING1	-5.02138		WDR5	-5.09755					TAL1	-4.01347
	STAT2	-5.02431		SOX4	-5.12645					MAX	-4.03039
	ASH2L	-5.35142		NRF1	-5.13412					MSL2	-4.18521
	ETV6	-5.35563		KDM6A	-5.14551					CCND1	-4.24431
	STAT6	-5.43746		BAP1	-5.16345					KMT2D	-4.25405
	IRF1	-5.90291		MEN1	-5.1756					RUNX1	-4.34167
	STAT1	-6.17178		MCRS1	-5.19851					MAZ	-4.38176
	EOMES	-6.43901		FOXK1	-5.2717					CDK8	-4.42821
	KMT2A	-7.45137		OTX2	-5.28818					CDK9	-4.46536
	DMC1	-7.53503		ASXL1	-5.35086					ZIC2	-4.53534
	RBBP5	-8.63992		JUND	-5.40397					NBN	-4.54858
				JUN	-5.41979					KDM1A	-4.55328
				NELFB	-5.49394					WDR5	-4.57309
				DPY30	-5.53663					KDM4C	-4.57983
				TGIF1	-5.57791					TAF3	-4.65851
				NCOA2	-5.5894					FEZF2	-4.77441
				KDM6B	-5.6568					OTX2	-4.83268
				EOMES	-5.7084					REST	-4.8505
				KDM4C	-5.81038					NIPBL	-4.87755
				FOS	-5.8116					LDB1	-4.87922
				INO80	-5.82349					KDM6B	-4.88483
				DMAP1	-5.89957					SMC1A	-4.98447
				KMT2B	-5.9556					TFAP4	-5.00051
				SRF	-5.97424					PAX6	-5.028
				FEZF2	-5.9756					KLF5	-5.06552
				STAT2	-5.99461					SMC3	-5.0803
				SPI1	-6.05354					SOX3	-5.20754
				HIF1A	-6.05802					MTF2	-5.35106
				KMT2C	-6.07109					SIN3A	-5.3787
				MED1	-6.07557					KLF4	-5.38915
				DMC1	-6.09717					RFX1	-5.40576
				ETS2	-6.10135					MBD1	-5.44309
				STAT4	-6.10727					ASCL1	-5.54076
				FOXP3	-6.19916					TBX3	-5.74761
				CREM	-6.20798					ESR1	-5.77247
				NELFE	-6.21226					E2F3	-6.07362
				STAT6	-6.23085					CHD4	-6.17835
				RARA	-6.25423					RAD21	-6.22952
				IKZF1	-6.2606					ATRX	-6.30489
				IRF1	-6.35746					MBD2	-6.32121
				FOSB	-6.40165					HELLS	-6.79704
				SIN3A	-6.42503					PHF19	-6.889
				FOXO1	-6.45576					KDM2B	-6.93366
				GABPA	-6.46699					RYBP	-6.93713
				SMC5	-6.63524					MBD3	-7.15834
				CXXC1	-6.78945					CTCF	-7.47813
				E2F1	-6.82668					EZH1	-7.56332
				STAT3	-6.85883					KDM2A	-7.80297
				SOX17	-6.98948					TET1	-8.13888
				KDM1A	-6.99315					GRHL3	-8.38068
				RARB	-6.99955					TOP2A	-8.44581
				ETS1	-7.03645					EZH2	-10.5965
				EP300	-7.07121					SUZ12	-11.2719
				BRD4	-7.10093
				ELF1	-7.16644
				KAT8	-7.17857
				MSL2	-7.19643
				KMT2A	-7.20503
				TCF7	-7.21859
				KDM5A	-7.26891
				E2F4	-7.36293
				MYC	-7.38845
				TBP	-7.54966
				SOX2	-7.66488
				FLI1	-7.83163
				ING1	-7.83365
				KAT2A	-7.87447
				HCFC1	-7.92401
				ERG	-7.92401
				CREB1	-8.0676
				ASH2L	-8.24081
				ETV6	-8.74851
				STAT1	-8.80203
				RBBP5	-8.82544
				SIN3B	-8.9495
