# Supplementary material for: Transcriptome analysis of sevoflurane exposure effects at the different brain regions
Source: PLoS One. 2020 Dec 15;15(12):e0236771. doi: 10.1371/journal.pone.0236771 (PMC7737892; doi:10.1371/journal.pone.0236771)
Supplement: S9 Table — The predicted binding motifs of KLF4 for the 1000-bp upstream sequences of the differently expressed genes were identified using JASPAR. (XLSX) [file pone.0236771.s012.xlsx]

## Sheet: S9 Table
S9 Table	Angiogenesis								Head development
	Score	Sequence ID	Chromosome	Start	End	Strand	Predicted sequence		Score	Gene ID	Chromosome	Start	End	Strand	Predicted sequence
	11.4528	Akap12	chr10	4346744	4346753	+	GGGGTGGGGG		14.577	Alk	chr17	72604760	72604769	-	GGGGCGGGGC
	9.49941	Akap12	chr10	4346697	4346706	+	GGGGTGAGGC		8.94639	Alk	chr17	72604742	72604751	-	TGGGCTGGGC
	8.4311	Akap12	chr10	4346752	4346761	+	GGGGTGGGCT		11.4528	Bad	chr19	6941005	6941014	+	GGGGTGGGGG
	8.10393	Akap12	chr10	4346038	4346047	+	AGGGTGTGTA		11.4528	Bad	chr19	6941011	6941020	+	GGGGTGGGGG
	8.18569	Adamts1	chr16	85803180	85803189	-	GGGGCGGTGT		9.96007	Bad	chr19	6940911	6940920	+	GGGGTGGGAC
	8.01082	Adamts1	chr16	85803251	85803260	-	AGGGCGGAGG		11.1673	Egr2	chr10	67537011	67537020	+	GGGGCGGGGA
	14.577	Klf4	chr4	55532567	55532576	-	GGGGCGGGGC		9.09156	Egr2	chr10	67537033	67537042	+	AGGGAGGGGG
	8.79351	Klf4	chr4	55533005	55533014	-	AGGGCGGGCT		8.57607	Egr2	chr10	67537005	67537014	+	GGGGAGGGGG
	8.79351	Ccn1	chr3	145649995	145650004	-	AGGGCGGGCT		8.03942	Grin2d	chr7	45867561	45867570	-	CGGGTGGGGG
	14.4841	Clic4	chr4	135273015	135273024	-	GGGGCGTGGC		15.3557	Hspa5	chr11	119355547	119355556	-	TGGGCGGGGC
	11.9683	Dusp1	chr17	26508708	26508717	-	AGGGTGGGGG		13.1305	Hspa5	chr11	119355860	119355869	-	GGGGTGGGGT
	8.17622	Dusp1	chr17	26508613	26508622	-	AGGGCGGGTG		11.2882	Kcnc	chr7	46396291	46396300	+	AGGGCGGAGC
	15.4158	Epha2	chr4	141300754	141300763	+	TGGGTGTGGC		14.577	Notch1	chr7	46395545	46395554	-	GGGGCGGGGC
	13.4	Epha2	chr4	141301172	141301181	+	AGGGCGTGGT		10.7727	Notch1	chr7	46395518	46395527	-	GGGGCGGAGC
	8.23634	Epha2	chr4	141300535	141300544	+	AGGGTGTGTG		10.7727	Notch1	chr7	46395565	46395574	-	GGGGCGGAGC
	8.19688	Epha2	chr4	141300414	141300423	+	AGGGTGGGTA		9.87764	Notch1	chr7	46395534	46395543	-	GGGGCGGGCC
	8.43607	Adamts9	chr6	92944303	92944312	-	GGGGGGGGGC		14.577	Notch3	chr2	26503874	26503883	-	GGGGCGGGGC
	14.577	Klf2	chr8	72318846	72318855	+	GGGGCGGGGC		14.577	Notch3	chr2	26503900	26503909	-	GGGGCGGGGC
	14.577	Klf2	chr8	72318865	72318874	+	GGGGCGGGGC		11.2997	Notch3	chr2	26503927	26503936	-	GGGGCGGGGG
	11.7429	Ldlr	chr9	21723365	21723374	+	AGGGTGTGGA		11.0004	Notch3	chr2	26504195	26504204	-	TGGGTGCGGC
	11.7222	Ldlr	chr9	21723375	21723384	+	AGGGCGTGGG		8.57607	Ptch1	chr13	63564769	63564778	-	GGGGAGGGGG
	9.35468	Ldlr	chr9	21723298	21723307	+	TGGGAGGGGG		14.4841	Rgs2	chr1	144004216	144004225	-	GGGGCGTGGC
	8.18569	Pik3ip1	chr11	3329481	3329490	+	GGGGCGGTGT		9.89813	Rgs2	chr1	144004508	144004517	-	AAGGTGGGGC
	14.577	Bbc3	chr7	16309536	16309545	+	GGGGCGGGGC		8.95155	Ryk	chr9	102834060	102834069	+	AGGGGGGGGC
	14.577	Bbc3	chr7	16309565	16309574	+	GGGGCGGGGC		14.7301	Ski	chr3	31094657	31094666	+	GGGGTGGGGC
	12.1384	Bbc3	chr7	16309323	16309332	+	TGGGTGTGGG		14.577	Ski	chr3	31094385	31094394	+	GGGGCGGGGC
	11.2067	Bbc3	chr7	16309541	16309550	+	GGGGCGTGGG		12.0783	Ski	chr3	31094236	31094245	+	TGGGCGGGGG
	11.1637	Bbc3	chr7	16309512	16309521	+	CGGGCGGGGC		11.2997	Ski	chr3	31094764	31094773	+	GGGGCGGGGG
	10.0687	Bbc3	chr7	16309469	16309478	+	GGGGCGCGGC		11.0707	Ski	chr3	31094593	31094602	+	CGGGCGTGGC
	9.22955	Bbc3	chr7	16309560	16309569	+	GAGGCGGGGC		10.6562	Ski	chr3	31095036	31095045	+	TGGGCGGGCC
	9.22955	Errfi1	chr4	149104072	149104081	+	GAGGCGGGGC		8.43607	Ski	chr3	31094299	31094308	+	GGGGGGGGGC
	14.577	Trp53inp1	chr4	11156397	11156406	+	GGGGCGGGGC		11.4528	Src	chr2	157424101	157424110	+	GGGGTGGGGG
	9.87764	Ddit4	chr3	137623635	137623644	+	GGGGCGGGCC		11.4528	Sstr3	chr15	78544785	78544794	+	GGGGTGGGGG
	8.22116	Ddit4	chr3	137623640	137623649	+	GGGCCGGGGC		9.35468	Sstr3	chr15	78545366	78545375	+	TGGGAGGGGG
	11.7044	Pcgf2	chr11	97700561	97700570	-	TGGGTGGAGC		9.09156	Sstr3	chr15	78545051	78545060	+	AGGGAGGGGG
	10.5856	Pcgf2	chr11	97699760	97699769	-	TGGGCGGGAC		8.94659	Sstr3	chr15	78545089	78545098	+	AGGGTGGGCT
	11.2997	Smad6	chr9	64022196	64022205	-	GGGGCGGGGG		8.44004	Sstr3	chr15	78544808	78544817	+	CGGGAGGGGC
	11.2997	Smad6	chr9	64022221	64022230	-	GGGGCGGGGG		10.0687	Tacc1	chr8	25201592	25201601	-	GGGGCGCGGC
	8.57607	Smad6	chr9	64023034	64023043	-	GGGGAGGGGG		8.26807	Tacc1	chr8	25202027	25202036	-	TGAGTGTGGC
	11.2997	Fgf2	chr3	37348602	37348611	+	GGGGCGGGGG		10.5856	Taf1	chrX	101532599	101532608	+	TGGGCGGGAC
	14.7301	Lrrc32	chr7	98493509	98493518	+	GGGGTGGGGC		9.13768	Cldn5	chr16	18776652	18776661	+	AGGGTGCGGT
	9.0599	Ntsr1	chr2	180499830	180499839	+	TGGCTGTGGC		8.23634	Mkks	chr2	136892257	136892266	-	AGGGTGTGTG
	8.44365	Ntsr1	chr2	180499817	180499826	+	GGGGAGGGGA		8.43607	Numb	chr12	83922882	83922891	-	GGGGGGGGGC
	14.577	Peli3	chr19	4943127	4943136	-	GGGGCGGGGC		11.3204	Nrp1	chr8	128358300	128358309	+	GGGGTGGGGA
	10.7727	Peli3	chr19	4943138	4943147	-	GGGGCGGAGC		9.09156	Nrp1	chr8	128359005	128359014	+	AGGGAGGGGG
	9.89813	Peli3	chr19	4943153	4943162	-	AAGGTGGGGC		8.57607	Nrp1	chr8	128358967	128358976	+	GGGGAGGGGG
	9.22226	Peli3	chr19	4943615	4943624	-	TGGGAGGGGA		8.16778	Ina	chr19	47013827	47013836	+	GGGGCTGGGC
	8.41528	Peli3	chr19	4943260	4943269	-	AGGGTGAGGT		12.0783	Mafb	chr2	160367515	160367524	-	TGGGCGGGGG
	11.8359	Slc32a1	chr2	158610611	158610620	+	AGGGTGGGGA		11.2997	Mafb	chr2	160367204	160367213	-	GGGGCGGGGG
	11.6237	Stambp	chr6	83572458	83572467	-	TGGGCGTGTC		8.34311	Mafb	chr2	160367782	160367791	-	GGGGGGTGGC
	11.1673	Stambp	chr6	83572711	83572720	-	GGGGCGGGGA		13.0376	Phlpp2	chr8	109867700	109867709	+	GGGGTGTGGT
	8.48311	Stambp	chr6	83572765	83572774	-	GGGGAGTGGG		12.9774	Phlpp2	chr8	109868512	109868521	+	GGGGCGGGGT
	8.43607	Stambp	chr6	83572716	83572725	-	GGGGGGGGGC		11.4412	Phlpp2	chr8	109868374	109868383	+	AGGGTGGAGC
	8.68327	Meak7	chr8	119778423	119778432	-	AGGGCTGGGC		10.7727	Phlpp2	chr8	109868492	109868501	+	GGGGCGGAGC
									9.34633	Phlpp2	chr8	109868531	109868540	+	GGGGCGAGGC
									10.3931	Scrib	chr15	76069767	76069776	-	AGGGCGGGCC
									11.4528	Sall3	chr15	76070469	76070478	-	GGGGTGGGGG
									11.1637	Sall3	chr15	76070505	76070514	-	CGGGCGGGGC
									8.95914	Sall3	chr15	76070428	76070437	-	AGGGAGGGGA
									8.60604	Sall3	chr15	76069827	76069836	-	GGGGCGGCGC
									8.44004	Sall3	chr15	76070091	76070100	-	CGGGAGGGGC
									8.04903	Sall3	chr15	76070423	76070432	-	GGGGAGGAGC
									8.9643	Nin	chr12	70103537	70103546	-	TGGGCGGTGT
									13.9091	Shroom4	chrX	6576990	6576999	+	TGGGTGGGGT
									11.4528	Shroom4	chrX	6577234	6577243	+	GGGGTGGGGG
									11.6066	Rtn4r	chr16	18126993	18127002	+	AGGGTGGGTC
									15.3557	Cttnbp2	chr6	18514921	18514930	-	TGGGCGGGGC
									8.60604	Cttnbp2	chr6	18514877	18514886	-	GGGGCGGCGC
									11.8534	Pygo2	chr3	89429264	89429273	+	GGGGAGGGGC
									10.8451	Pygo2	chr3	89430211	89430220	+	GGGGCGTGTC
									8.10393	Pygo2	chr3	89429467	89429476	+	AGGGTGTGTA
									15.3557	Ccdc85c	chr12	108275431	108275440	-	TGGGCGGGGC
									10.3225	Ccdc85c	chr12	108275584	108275593	-	AGGGCGGGAC
									9.13659	Ccdc85c	chr12	108275476	108275485	-	GAGGCGTGGC
									8.72992	Ccdc85c	chr12	108275887	108275896	-	AGGGAGGGTC
									8.48311	Hes5	chr4	154960549	154960558	+	GGGGAGTGGG
									9.38465	Trnp1	chr4	133498559	133498568	-	TGGGCGGCGC
